# Supplementary material for: Decitabine-induced DNA methylation-mediated transcriptomic reprogramming in human breast cancer cell lines; the impact of DCK overexpression
Source: Front Pharmacol. 2022 Oct 5;13:991751. doi: 10.3389/fphar.2022.991751 (PMC9585938; doi:10.3389/fphar.2022.991751)
Supplement: Supplementary file 1 [file Table2.XLSX]

## Sheet: JIMT-1 HypoM pathways
ID	Description	GeneRatio	pvalue	p.adjust	qvalue	geneID	Count
hsa04974	Protein digestion and absorption	12/202	8.56011e-06	0.00224275	0.0019463	ELN/SLC7A8/ATP1B2/SLC7A7/SLC9A3/COL16A1/COL1A1/COL7A1/SLC15A1/ATP1A3/COL27A1/SLC8A2	12
hsa04725	Cholinergic synapse	12/202	2.22452e-05	0.00291413	0.00252893	PRKCG/CHRNA7/CHRM1/ACHE/CHRM4/CACNA1A/GNG2/CREB5/KCNJ14/PLCB2/CHRNA3/GNG4	12
hsa04724	Glutamatergic synapse	11/202	0.000118527	0.0103513	0.00898309	PRKCG/SLC1A7/PLA2G4D/GRM4/SLC1A2/CACNA1A/GNG2/DLGAP1/GRIN2D/PLCB2/GNG4	11
hsa04020	Calcium signaling pathway	16/202	0.000307796	0.0201606	0.0174958	FLT4/RET/NTRK1/PRKCG/NTSR1/CHRNA7/CHRM1/CACNA1A/RYR1/GRIN2D/CACNA1H/TACR2/MCOLN2/SLC8A2/PLCB2/HRH1	16
hsa04080	Neuroactive ligand-receptor interaction	20/202	0.000480818	0.0251949	0.0218646	MC5R/NTSR1/POMC/CHRNA7/GHR/CHRM1/GRM4/UCN2/LPAR1/PRLR/CHRM4/NPY1R/GABRR2/GRIN2D/TACR2/F2RL1/APLN/LTB4R/CHRNA3/HRH1	20
hsa04925	Aldosterone synthesis and secretion	9/202	0.000712338	0.0311054	0.0269939	PRKCG/POMC/ATP1B2/KCNK3/CREB5/CACNA1H/ATP1A3/PLCB2/NR4A1	9
hsa04921	Oxytocin signaling pathway	11/202	0.00155729	0.0537257	0.0466241	PTGS2/PRKCG/PLA2G4D/RYR1/CDKN1A/CACNA2D2/KCNJ14/NFATC4/NFATC2/PLCB2/CACNG8	11
hsa04934	Cushing syndrome	11/202	0.00164048	0.0537257	0.0466241	POMC/KCNK3/WNT11/WNT3A/CREB5/AXIN2/CDKN1A/CACNA1H/WNT6/PLCB2/NR4A1	11
hsa04960	Aldosterone-regulated sodium reabsorption	5/202	0.00207325	0.0596289	0.0517471	PRKCG/ATP1B2/SLC9A3R2/SCNN1B/ATP1A3	5
hsa04964	Proximal tubule bicarbonate reclamation	4/202	0.00227591	0.0596289	0.0517471	AQP1/ATP1B2/SLC9A3/ATP1A3	4
hsa04151	PI3K-Akt signaling pathway	18/202	0.00308045	0.0733708	0.0636725	FLT4/NTRK1/IL2RB/ANGPT2/GHR/CHRM1/PIK3AP1/LPAR1/PRLR/ITGA7/RELN/GNG2/CREB5/COL1A1/CDKN1A/TNXB/NR4A1/GNG4	18
hsa04928	Parathyroid hormone synthesis, secretion and action	8/202	0.00481175	0.105056	0.0911699	PRKCG/CYP24A1/CREB5/PTHLH/CDKN1A/PDE4A/MMP25/PLCB2	8
hsa04927	Cortisol synthesis and secretion	6/202	0.00538307	0.10849	0.0941492	POMC/KCNK3/CREB5/CACNA1H/PLCB2/NR4A1	6
hsa00430	Taurine and hypotaurine metabolism	3/202	0.00669826	0.124612	0.10814	CDO1/GGT5/GGT7	3
hsa04670	Leukocyte transendothelial migration	8/202	0.00742241	0.124612	0.10814	CXCL12/PRKCG/MMP2/MMP9/ESAM/ITGB2/CLDN9/RAPGEF3	8
hsa04726	Serotonergic synapse	8/202	0.00781176	0.124612	0.10814	PTGS2/PRKCG/PLA2G4D/CACNA1A/GNG2/RAPGEF3/PLCB2/GNG4	8
hsa05202	Transcriptional misregulation in cancer	11/202	0.00869316	0.124612	0.10814	TRAF1/NTRK1/IL2RB/CD40/CCNA1/ETV7/MMP9/IGFBP3/CDKN1A/IL1R2/MITF	11
hsa04310	Wnt signaling pathway	10/202	0.00873584	0.124612	0.10814	PRKCG/WNT11/WNT3A/AXIN2/VANGL2/DKK1/NFATC4/WNT6/NFATC2/PLCB2	10
hsa05166	Human T-cell leukemia virus 1 infection	12/202	0.00936795	0.124612	0.10814	HLA-G/LCK/IL2RB/CD40/CCNA1/LTA/CREB5/CDKN1A/IL1R2/NFATC4/NFATC2/ITGB2	12
hsa04961	Endocrine and other factor-regulated calcium reabsorption	5/202	0.00990984	0.124612	0.10814	PRKCG/ATP1B2/ATP1A3/SLC8A2/PLCB2	5
hsa04713	Circadian entrainment	7/202	0.0103701	0.124612	0.10814	PRKCG/RYR1/GNG2/GRIN2D/CACNA1H/PLCB2/GNG4	7
hsa04918	Thyroid hormone synthesis	6/202	0.0107014	0.124612	0.10814	PRKCG/GPX2/ATP1B2/CREB5/ATP1A3/PLCB2	6
hsa04750	Inflammatory mediator regulation of TRP channels	7/202	0.0109392	0.124612	0.10814	NTRK1/PRKCG/PLA2G4D/TRPV3/F2RL1/PLCB2/HRH1	7
hsa04261	Adrenergic signaling in cardiomyocytes	9/202	0.0124392	0.133962	0.116255	ATP1B2/SCN4B/CREB5/CACNA2D2/ATP1A3/SLC8A2/RAPGEF3/PLCB2/CACNG8	9
hsa04916	Melanogenesis	7/202	0.0127827	0.133962	0.116255	PRKCG/POMC/WNT11/WNT3A/WNT6/MITF/PLCB2	7
hsa00480	Glutathione metabolism	5/202	0.0143265	0.143051	0.124142	GPX2/GGT5/ANPEP/GGT7/GSTM3	5
hsa05022	Pathways of neurodegeneration - multiple diseases	20/202	0.0147419	0.143051	0.124142	MAP1LC3A/PTGS2/PRKCG/DNAH10/CHRNA7/CHRM1/GPX2/DNAH3/WNT11/WNT3A/RYR1/KIF5C/COX6B2/TUBA1A/AXIN2/GRIN2D/DKK1/WNT6/DNALI1/PLCB2	20
hsa04730	Long-term depression	5/202	0.016412	0.144035	0.124997	PRKCG/PLA2G4D/CACNA1A/RYR1/PLCB2	5
hsa04978	Mineral absorption	5/202	0.016412	0.144035	0.124997	SLC40A1/ATP1B2/SLC9A3/ATP1A3/SLC8A2	5
hsa05033	Nicotine addiction	4/202	0.0169185	0.144035	0.124997	CHRNA7/CACNA1A/GABRR2/GRIN2D	4
hsa04728	Dopaminergic synapse	8/202	0.0170424	0.144035	0.124997	PRKCG/TH/CACNA1A/KIF5C/GNG2/CREB5/PLCB2/GNG4	8
hsa05217	Basal cell carcinoma	5/202	0.019904	0.158695	0.137719	WNT11/WNT3A/AXIN2/CDKN1A/WNT6	5
hsa04911	Insulin secretion	6/202	0.0199883	0.158695	0.137719	PRKCG/ATP1B2/CREB5/KCNN1/ATP1A3/PLCB2	6
hsa04260	Cardiac muscle contraction	6/202	0.0210391	0.162125	0.140695	ATP1B2/COX6B2/CACNA2D2/ATP1A3/SLC8A2/CACNG8	6
hsa04371	Apelin signaling pathway	8/202	0.0225189	0.16857	0.146288	MAP1LC3A/RYR1/GNG2/SLC8A2/KLF2/APLN/PLCB2/GNG4	8
hsa04727	GABAergic synapse	6/202	0.0232516	0.16922	0.146852	PRKCG/SLC6A12/CACNA1A/GNG2/GABRR2/GNG4	6
hsa05163	Human cytomegalovirus infection	11/202	0.0247341	0.175144	0.151993	HLA-G/PTGS2/CXCL12/PRKCG/GNG2/CREB5/CDKN1A/NFATC4/NFATC2/PLCB2/GNG4	11
hsa05032	Morphine addiction	6/202	0.0256156	0.175702	0.152477	PRKCG/CACNA1A/GNG2/GABRR2/PDE4A/GNG4	6
hsa04550	Signaling pathways regulating pluripotency of stem cells	8/202	0.0261541	0.175702	0.152477	ESX1/HOXD1/WNT11/WNT3A/AXIN2/WNT6/TBX3/HAND1	8
hsa05224	Breast cancer	8/202	0.0301803	0.197681	0.171551	FLT4/PGR/WNT11/WNT3A/DLL1/AXIN2/CDKN1A/WNT6	8
hsa04010	MAPK signaling pathway	13/202	0.031768	0.201774	0.175104	FLT4/NTRK1/PRKCG/PLA2G4D/ANGPT2/RASGRF1/RASGRP1/CACNA1A/CACNA2D2/HSPA1L/CACNA1H/NR4A1/CACNG8	13
hsa04514	Cell adhesion molecules	8/202	0.0323455	0.201774	0.175104	HLA-G/VCAN/CD40/NRXN2/VTCN1/ESAM/ITGB2/CLDN9	8
hsa05223	Non-small cell lung cancer	5/202	0.0331794	0.202163	0.175441	RET/PRKCG/KIF5C/ALK/CDKN1A	5
hsa04926	Relaxin signaling pathway	7/202	0.0418102	0.248961	0.216053	MMP2/MMP9/GNG2/CREB5/COL1A1/PLCB2/GNG4	7
hsa04721	Synaptic vesicle cycle	5/202	0.0445061	0.255744	0.221939	SLC1A7/SLC6A12/UNC13A/SLC1A2/CACNA1A	5
hsa04064	NF-kappa B signaling pathway	6/202	0.0449016	0.255744	0.221939	PTGS2/TRAF1/LCK/CXCL12/CD40/LTA	6

## Sheet: JIMT-1 HyperM pathways
ID	Description	GeneRatio	pvalue	p.adjust	qvalue	geneID	Count
hsa04910	Insulin signaling pathway	6/60	0.000491435	0.0845268	0.0744912	PRKAR1B/RPTOR/INPP5A/PHKB/PRKCZ/ACACA	6
hsa04360	Axon guidance	6/60	0.00214877	0.121467	0.107046	NTN1/SLIT3/L1CAM/PRKCA/PARD3/PRKCZ	6
hsa04926	Relaxin signaling pathway	5/60	0.0025489	0.121467	0.107046	GNG7/COL4A2/PRKCA/GNAO1/PRKCZ	5
hsa05165	Human papillomavirus infection	8/60	0.00282482	0.121467	0.107046	MAML2/COL4A2/TERT/PPP2R2C/SCRIB/PARD3/PRKCZ/ITGB5	8
hsa04015	Rap1 signaling pathway	6/60	0.00437248	0.12817	0.112953	FPR1/PRKCA/GNAO1/PARD3/PRKCZ/VAV2	6
hsa05032	Morphine addiction	4/60	0.00447104	0.12817	0.112953	GNG7/PDE1C/PRKCA/GNAO1	4
hsa04933	AGE-RAGE signaling pathway in diabetic complications	4/60	0.0062449	0.153446	0.135228	COL4A2/NFATC1/PRKCA/PRKCZ	4
hsa00532	Glycosaminoglycan biosynthesis - chondroitin sulfate / dermatan sulfate	2/60	0.00937669	0.188166	0.165826	XYLT1/CSGALNACT1	2
hsa04724	Glutamatergic synapse	4/60	0.00984591	0.188166	0.165826	GNG7/PRKCA/SHANK2/GNAO1	4
hsa04510	Focal adhesion	5/60	0.0160952	0.247106	0.217768	DOCK1/COL4A2/PRKCA/ITGB5/VAV2	5
hsa04728	Dopaminergic synapse	4/60	0.0161657	0.247106	0.217768	GNG7/PRKCA/GNAO1/PPP2R2C	4
hsa05135	Yersinia infection	4/60	0.0182864	0.247106	0.217768	RPS6KA2/DOCK1/NFATC1/VAV2	4
hsa00640	Propanoate metabolism	2/60	0.0231304	0.247106	0.217768	PCCA/ACACA	2
hsa04921	Oxytocin signaling pathway	4/60	0.0267595	0.247106	0.217768	CAMK1D/NFATC1/PRKCA/GNAO1	4
hsa04727	GABAergic synapse	3/60	0.0278545	0.247106	0.217768	GNG7/PRKCA/GNAO1	3
hsa04150	mTOR signaling pathway	4/60	0.0278881	0.247106	0.217768	RPS6KA2/RPTOR/LRP5/PRKCA	4
hsa04390	Hippo signaling pathway	4/60	0.0284629	0.247106	0.217768	PPP2R2C/SCRIB/PARD3/PRKCZ	4
hsa00512	Mucin type O-glycan biosynthesis	2/60	0.0288322	0.247106	0.217768	GALNT2/GALNT10	2
hsa04970	Salivary secretion	3/60	0.0311789	0.247106	0.217768	KCNMA1/PRKCA/ATP2B2	3
hsa04020	Calcium signaling pathway	5/60	0.0317059	0.247106	0.217768	CAMK1D/PDE1C/PRKCA/PHKB/ATP2B2	5
hsa04310	Wnt signaling pathway	4/60	0.0346027	0.247106	0.217768	LRP5/TBL1X/NFATC1/PRKCA	4
hsa04666	Fc gamma R-mediated phagocytosis	3/60	0.0347035	0.247106	0.217768	DOCK1/PRKCA/VAV2	3
hsa04713	Circadian entrainment	3/60	0.0347035	0.247106	0.217768	GNG7/PRKCA/GNAO1	3
hsa04925	Aldosterone synthesis and secretion	3/60	0.0356157	0.247106	0.217768	CAMK1D/PRKCA/ATP2B2	3
hsa04530	Tight junction	4/60	0.0359165	0.247106	0.217768	PPP2R2C/SCRIB/PARD3/PRKCZ	4
hsa04972	Pancreatic secretion	3/60	0.0393882	0.260568	0.229632	KCNMA1/PRKCA/ATP2B2	3
hsa04151	PI3K-Akt signaling pathway	6/60	0.0457319	0.285418	0.251531	RPTOR/GNG7/COL4A2/PRKCA/PPP2R2C/ITGB5	6
hsa00514	Other types of O-glycan biosynthesis	2/60	0.04699	0.285418	0.251531	GALNT2/GALNT10	2

## Sheet: T-47D HypoM pathways
ID	Description	GeneRatio	pvalue	p.adjust	qvalue	geneID	Count
hsa04974	Protein digestion and absorption	11/186	2.17293e-05	0.00573654	0.00496344	SLC15A1/COL28A1/SLC8A2/ELN/COL4A2/SLC9A3/KCNN4/COL6A1/COL11A2/COL16A1/COL9A2	11
hsa04510	Focal adhesion	14/186	0.000202574	0.0267398	0.0231361	PDGFD/CAV1/TNXB/VWF/CAV2/PAK6/LAMC3/COL4A2/MET/PRKCG/AKT3/COL6A1/LAMB3/COL9A2	14
hsa04015	Rap1 signaling pathway	14/186	0.000318811	0.0280553	0.0242743	CALML5/PDGFD/CALML3/LPAR3/NGFR/RASGRP2/GNAO1/MET/PRKCG/PLCB2/AKT3/RASSF5/ARAP3/ITGB2	14
hsa04916	Melanogenesis	9/186	0.000489212	0.032288	0.0279366	POMC/CALML5/CALML3/WNT5B/GNAO1/CAMK2D/PRKCG/PLCB2/MITF	9
hsa04728	Dopaminergic synapse	10/186	0.000872393	0.0460624	0.0398546	CALML5/CALML3/CALY/GNAO1/PPP1R1B/CAMK2D/PRKCG/PLCB2/AKT3/KIF5C	10
hsa04713	Circadian entrainment	8/186	0.00166256	0.0731527	0.063294	CALML5/CALML3/RASD1/GRIN2D/GNAO1/CAMK2D/PRKCG/PLCB2	8
hsa04512	ECM-receptor interaction	7/186	0.00394588	0.117756	0.101887	TNXB/VWF/LAMC3/COL4A2/COL6A1/LAMB3/COL9A2	7
hsa04720	Long-term potentiation	6/186	0.00418874	0.117756	0.101887	CALML5/CALML3/GRIN2D/CAMK2D/PRKCG/PLCB2	6
hsa04371	Apelin signaling pathway	9/186	0.00456703	0.117756	0.101887	MAP1LC3A/CALML5/CALML3/PIK3R5/SLC8A2/SERPINE1/PLAT/PLCB2/AKT3	9
hsa05031	Amphetamine addiction	6/186	0.00484604	0.117756	0.101887	CALML5/CALML3/GRIN2D/PPP1R1B/CAMK2D/PRKCG	6
hsa04310	Wnt signaling pathway	10/186	0.0049635	0.117756	0.101887	RSPO4/WNT5B/NOTUM/PRICKLE1/CAMK2D/VANGL2/RNF43/SERPINF1/PRKCG/PLCB2	10
hsa04970	Salivary secretion	7/186	0.00535257	0.117756	0.101887	CALML5/CALML3/KCNMA1/ADRB2/PRKCG/PLCB2/KCNN4	7
hsa05223	Non-small cell lung cancer	6/186	0.0059701	0.120012	0.103838	MET/PRKCG/CDK6/AKT3/KIF5C/RASSF5	6
hsa04151	PI3K-Akt signaling pathway	16/186	0.00717518	0.120012	0.103838	PDGFD/LPAR3/TNXB/VWF/NGFR/PIK3R5/SGK2/PIK3AP1/LAMC3/COL4A2/MET/CDK6/AKT3/COL6A1/LAMB3/COL9A2	16
hsa03320	PPAR signaling pathway	6/186	0.00727342	0.120012	0.103838	FABP5/ME1/CPT1C/SCD5/SORBS1/CYP27A1	6
hsa05214	Glioma	6/186	0.00727342	0.120012	0.103838	CALML5/CALML3/CAMK2D/PRKCG/CDK6/AKT3	6
hsa05146	Amoebiasis	7/186	0.00879081	0.136516	0.118118	SERPINB9/LAMC3/COL4A2/PRKCG/PLCB2/LAMB3/ITGB2	7
hsa04024	cAMP signaling pathway	11/186	0.012614	0.185006	0.160073	POMC/CALML5/CNGB1/CALML3/GRIN2D/PPP1R1B/ADRB2/CAMK2D/AKT3/GIPR/ARAP3	11
hsa05145	Toxoplasmosis	7/186	0.0142651	0.187589	0.162308	PIK3R5/GNAO1/LAMC3/SOCS1/AKT3/HSPA2/LAMB3	7
hsa04022	cGMP-PKG signaling pathway	9/186	0.0144707	0.187589	0.162308	CALML5/CNGB1/CALML3/PIK3R5/KCNMA1/SLC8A2/ADRB2/PLCB2/AKT3	9
hsa04725	Cholinergic synapse	7/186	0.0149218	0.187589	0.162308	PIK3R5/GNAO1/CHRNB4/CAMK2D/PRKCG/PLCB2/AKT3	7
hsa04014	Ras signaling pathway	11/186	0.0175607	0.208769	0.180633	CALML5/PDGFD/CALML3/NGFR/RASGRP2/PAK6/MET/RASGRF2/PRKCG/AKT3/RASSF5	11
hsa04924	Renin secretion	5/186	0.0206583	0.208769	0.180633	CALML5/CALML3/KCNMA1/ADRB2/PLCB2	5
hsa05211	Renal cell carcinoma	5/186	0.0206583	0.208769	0.180633	PAK6/MET/EGLN3/AKT3/EPAS1	5
hsa04514	Cell adhesion molecules	8/186	0.0210369	0.208769	0.180633	CNTN1/CLDN18/MPZ/LRRC4B/CD6/NRXN1/CDH15/ITGB2	8
hsa04261	Adrenergic signaling in cardiomyocytes	8/186	0.0218015	0.208769	0.180633	CALML5/CALML3/PIK3R5/SLC8A2/ADRB2/CAMK2D/PLCB2/AKT3	8
hsa04020	Calcium signaling pathway	11/186	0.0219806	0.208769	0.180633	CALML5/PDGFD/CALML3/TNNC2/SLC8A2/GRIN2D/ADRB2/MET/CAMK2D/PRKCG/PLCB2	11
hsa04973	Carbohydrate digestion and absorption	4/186	0.0221422	0.208769	0.180633	SLC2A5/HKDC1/PLCB2/AKT3	4
hsa05218	Melanoma	5/186	0.0243567	0.213711	0.184909	PDGFD/MET/CDK6/AKT3/MITF	5
hsa04925	Aldosterone synthesis and secretion	6/186	0.0247674	0.213711	0.184909	POMC/CALML5/CALML3/CAMK2D/PRKCG/PLCB2	6
hsa00600	Sphingolipid metabolism	4/186	0.025396	0.213711	0.184909	PSAPL1/UGT8/GAL3ST1/SMPD3	4
hsa05417	Lipid and atherosclerosis	10/186	0.0259044	0.213711	0.184909	CALML5/CALML3/CYBA/POU2F2/CYP1A1/CAMK2D/ABCA1/PLCB2/AKT3/HSPA2	10
hsa04744	Phototransduction	3/186	0.0279594	0.223675	0.193531	CALML5/CNGB1/CALML3	3
hsa04971	Gastric acid secretion	5/186	0.0299154	0.232284	0.20098	CALML5/CALML3/CAMK2D/PRKCG/PLCB2	5
hsa05202	Transcriptional misregulation in cancer	9/186	0.0332171	0.240168	0.207801	HOXA9/NGFR/HOXA10/NR4A3/PLAT/MET/ETV5/SLC45A3/MITF	9
hsa00410	beta-Alanine metabolism	3/186	0.0332742	0.240168	0.207801	GAD1/SMOX/ALDH3B2	3
hsa04270	Vascular smooth muscle contraction	7/186	0.0341318	0.240168	0.207801	CALML5/CALML3/PTGIR/PPP1R14A/KCNMA1/PRKCG/PLCB2	7
hsa01521	EGFR tyrosine kinase inhibitor resistance	5/186	0.0345696	0.240168	0.207801	PDGFD/NRG1/MET/PRKCG/AKT3	5
hsa04922	Glucagon signaling pathway	6/186	0.0360036	0.243717	0.210872	CALML5/CALML3/CPT1C/CAMK2D/PLCB2/AKT3	6
hsa04066	HIF-1 signaling pathway	6/186	0.0388814	0.25168	0.217761	HKDC1/SERPINE1/CAMK2D/PRKCG/EGLN3/AKT3	6
hsa04915	Estrogen signaling pathway	7/186	0.0390867	0.25168	0.217761	POMC/CALML5/CALML3/GNAO1/PLCB2/AKT3/HSPA2	7
hsa05418	Fluid shear stress and atherosclerosis	7/186	0.0403953	0.253913	0.219694	CALML5/CALML3/CAV1/CAV2/CYBA/PLAT/AKT3	7
hsa04012	ErbB signaling pathway	5/186	0.0451618	0.264539	0.228888	NRG1/PAK6/CAMK2D/PRKCG/AKT3	5
hsa04610	Complement and coagulation cascades	5/186	0.0451618	0.264539	0.228888	VWF/SERPINE1/PLAT/PROCR/ITGB2	5
hsa04670	Leukocyte transendothelial migration	6/186	0.0467041	0.264539	0.228888	CLDN18/CYBA/THY1/PRKCG/RASSF5/ITGB2	6
hsa04724	Glutamatergic synapse	6/186	0.0467041	0.264539	0.228888	GRIN2D/GNAO1/GRM4/PRKCG/PLCB2/SLC1A3	6
hsa04911	Insulin secretion	5/186	0.047096	0.264539	0.228888	KCNMA1/CAMK2D/PRKCG/PLCB2/KCNN4	5

## Sheet: T-47D HyperM pathways
ID	Description	GeneRatio	pvalue	p.adjust	qvalue	geneID	Count
hsa04340	Hedgehog signaling pathway	4/75	0.00171885	0.161263	0.156248	BCL2/CCND1/SCUBE2/MEGF8	4
hsa04510	Focal adhesion	7/75	0.00246068	0.161263	0.156248	DOCK1/FLT1/BCL2/CCND1/THBS1/VAV2/IGF1R	7
hsa05205	Proteoglycans in cancer	7/75	0.0027488	0.161263	0.156248	ESR1/HSPG2/CCND1/THBS1/VAV2/ERBB4/IGF1R	7
hsa05219	Bladder cancer	3/75	0.00628313	0.276458	0.26786	CCND1/DAPK2/THBS1	3
hsa00510	N-Glycan biosynthesis	3/75	0.0108886	0.340324	0.32974	MGAT3/MGAT5/MAN1A1	3
hsa01522	Endocrine resistance	4/75	0.012642	0.340324	0.32974	ESR1/BCL2/CCND1/IGF1R	4
hsa04933	AGE-RAGE signaling pathway in diabetic complications	4/75	0.0135356	0.340324	0.32974	BCL2/CCND1/NFATC1/PRKCE	4
hsa04010	MAPK signaling pathway	7/75	0.0184838	0.398904	0.386498	MAPT/FLT1/CACNG4/ERBB4/NFATC1/DUSP5/IGF1R	7
hsa00534	Glycosaminoglycan biosynthesis - heparan sulfate / heparin	2/75	0.0203985	0.398904	0.386498	XYLT1/HS3ST3B1	2
hsa00562	Inositol phosphate metabolism	3/75	0.0297313	0.4757	0.460906	INPP5A/INPP4B/ITPK1	3
hsa04115	p53 signaling pathway	3/75	0.0297313	0.4757	0.460906	BCL2/CCND1/THBS1	3
hsa05162	Measles	4/75	0.0393623	0.556963	0.539641	OAS1/BCL2/CCND1/DDX58	4
hsa04140	Autophagy - animal	4/75	0.0411393	0.556963	0.539641	RPTOR/BCL2/DAPK2/IGF1R	4
hsa04151	PI3K-Akt signaling pathway	7/75	0.0444202	0.558425	0.541058	RPTOR/FLT1/BCL2/CCND1/THBS1/ERBB4/IGF1R	7
