# Supplementary material for: Decitabine-induced DNA methylation-mediated transcriptomic reprogramming in human breast cancer cell lines; the impact of DCK overexpression
Source: Front Pharmacol. 2022 Oct 5;13:991751. doi: 10.3389/fphar.2022.991751 (PMC9585938; doi:10.3389/fphar.2022.991751)
Supplement: Supplementary file 4 [file Table1.XLSX]

## Sheet: JIMT-1 DMPs
cgs	logFC	AveExpr	t	P.Value	adj.P.Val	B	JIMT1_2D_ctrl_AVG	JIMT1_2D_treated_1uM_DAC_AVG	deltaBeta	CHR	MAPINFO	Strand	Type	gene	feature	cgi	feat.cgi	UCSC_Islands_Name	SNP_ID	SNP_DISTANCE
cg05136804	-0.176876742435361	0.706666558817218	-31.9301951416192	2.78056311179507e-07	0.102570941221127	6.73966599715627	0.795104930034899	0.618228187599538	-0.176877	18	32849113	F	II	ZNF397OS	5'UTR	shore	5'UTR-shore	chr18:32847284-32848130
cg13358038	-0.328133328974386	0.7705138130479	-31.6326436310922	2.92184946848086e-07	0.102570941221127	6.71582544697447	0.934580477535093	0.606447148560707	-0.328133	12	1023702	F	II	RAD52	ExonBnd	opensea	ExonBnd-opensea		rs201323764	7
cg10684309	-0.625736215981154	0.365936117003975	-26.3668102535744	7.65367450558491e-07	0.119548341328173	6.1993436534069	0.678804224994552	0.0530680090133981	-0.625736	16	34473993	R	II		IGR	opensea	IGR-opensea
cg14940260	0.153154994870861	0.72765711192892	25.8730564091851	8.45740715050706e-07	0.119548341328173	6.13991358825564	0.65107961449349	0.80423460936435	0.153155	6	16217882	R	II		IGR	opensea	IGR-opensea		rs541402395;rs561757131;rs575240191;rs544298333;rs563691998;rs148148794;rs192070371;rs79342648;rs184656185;rs373432847;rs564327809	49;46;44;43;32;31;28;27;26;22;1
cg15877601	0.211531943142768	0.108841251745047	25.8405933766815	8.51367486270915e-07	0.119548341328173	6.13592784184919	0.00307528017366298	0.214607223316431	0.211532	5	17797535	F	II		IGR	opensea	IGR-opensea		rs193026068;rs189069019;rs62348938;rs181519210	0;20;24;32
cg08630007	0.272347149697713	0.399511928791568	22.7761492810018	1.65727093150232e-06	0.193927215320675	5.7107541608603	0.263338353942712	0.535685503640425	0.272347	10	7372901	F	II	SFMBT2	Body	opensea	Body-opensea		rs185471493;rs536342384;rs554644132;rs188948172	1;11;16;23
cg04455869	-0.160415757020023	0.214134267836251	-21.9756876287763	2.00111097244207e-06	0.200710287043955	5.58157863867724	0.294342146346262	0.133926389326239	-0.160416	5	7663853	R	II	ADCY2	Body	opensea	Body-opensea		rs554428317	47
cg19105362	0.0988297149092016	0.1445181799439	20.273118340365	3.05924024501276e-06	0.211536631096772	5.27682630210048	0.0951033224892992	0.193933037398501	0.0988297	10	71929497	R	II	SAR1A	5'UTR	shore	5'UTR-shore	chr10:71930007-71930587	rs188757170	17
cg07499740	-0.194077795935519	0.238850802869153	-20.0106428375037	3.27622528443062e-06	0.211536631096772	5.22585253344328	0.335889700836912	0.141811904901393	-0.194078	9	112749382	R	II	PALM2-AKAP2	Body	opensea	Body-opensea		rs191318002;rs538530599	4;2
cg11422092	-0.444864144214932	0.287042393960299	-18.8117549150973	4.53255802039844e-06	0.211536631096772	4.9778707919536	0.509474466067765	0.0646103218528335	-0.444864	12	83744367	R	II		IGR	opensea	IGR-opensea		rs112180314;rs61930894;rs539305325	50;19;2
cg08552043	-0.147636152918369	0.654305068106395	-18.7763749946949	4.57757379026568e-06	0.211536631096772	4.97015417086216	0.728123144565579	0.580486991647211	-0.147636	11	2810570	F	II	KCNQ1	Body	shore	Body-shore	chr11:2812415-2813396	rs555136841	34
cg20596629	-0.922197829086221	0.52199663877248	-18.6074863911461	4.79990481996628e-06	0.211536631096772	4.93298715759812	0.983095553315591	0.0608977242293695	-0.922198	8	15096774	R	II	SGCZ	TSS1500	shore	TSS1500-shore	chr8:15094237-15095168	rs529834811;rs541525125;rs188217891;rs530540640	49;33;2;1
cg07108206	-0.107413258674704	0.911576097814983	-18.524351289118	4.91403860640662e-06	0.211536631096772	4.91448850279976	0.965282727152334	0.857869468477631	-0.107413	2	232791814	F	I	NPPC	TSS1500	island	TSS1500-island	chr2:232791575-232792016	rs575816414;rs142844366;rs555246837	25;28;45
cg09641089	0.175553496412972	0.10695662102186	18.4675193081593	4.99391495600032e-06	0.211536631096772	4.90176458740405	0.0191798728153739	0.194733369228346	0.175553	15	25021305	R	II		IGR	shelf	IGR-shelf	chr15:25018174-25018533	rs544039164;rs73369226	32;2
cg00699794	-0.09400517634684	0.702531883706038	-18.2252462147808	5.35217316029562e-06	0.211536631096772	4.84680173898326	0.749534471879458	0.655529295532618	-0.0940052	11	101826980	R	I	CEP126	Body	opensea	Body-opensea		rs374113614;rs930469;rs561423637;rs147138422;rs543182811	38;33;18;2;1
cg04669754	-0.139443834231517	0.337760674906547	-18.0870081287349	5.57023387237153e-06	0.211536631096772	4.81490855671563	0.407482592022306	0.268038757790789	-0.139444	17	38599697	R	I	IGFBP4	5'UTR	island	5'UTR-island	chr17:38599669-38600306	rs369021877	50
cg08171876	-0.194460403636388	0.110827814274167	-18.0198632880486	5.67994263737126e-06	0.211536631096772	4.79927561085566	0.208058016092361	0.0135976124559726	-0.19446	16	53738075	R	I	RPGRIP1L	TSS1500	island	TSS1500-island	chr16:53737617-53738235	rs555155062	38
cg12702760	-0.0977070854218946	0.104110572548025	-17.6757883025994	6.28401492794456e-06	0.211536631096772	4.71768115771046	0.152964115258972	0.0552570298370775	-0.0977071	18	47216848	R	II		IGR	opensea	IGR-opensea		rs531876862;rs114935816;rs576577586	49;2;1
cg21484956	-0.126607494429655	0.401562566897491	-17.635412730424	6.35978144034576e-06	0.211536631096772	4.70794067953622	0.464866314112319	0.338258819682663	-0.126607	12	77273469	F	I	CSRP2	TSS1500	shore	TSS1500-shore	chr12:77272632-77273216	rs568090384	47
cg04330326	-0.0934969341318208	0.778407530569264	-17.3671598891932	6.89160507312424e-06	0.211536631096772	4.64231938914906	0.825155997635174	0.731659063503354	-0.0934969	19	2770448	F	II	SGTA	5'UTR	shelf	5'UTR-shelf	chr19:2772811-2773930	rs569903752;rs542406848	1;29
cg25450376	0.106548851013198	0.791088629757964	17.0390266853299	7.6155599278734e-06	0.211536631096772	4.55985525036465	0.737814204251365	0.844363055264563	0.106549	7	43839537	R	II	BLVRA	Body	opensea	Body-opensea		rs527452908;rs1317916;rs560813961	29;28;2
cg13534901	-0.271401096836642	0.154598865732334	-16.9240866055096	7.89022558735928e-06	0.211536631096772	4.53038243001123	0.290299414150655	0.0188983173140131	-0.271401	7	17339481	R	II	AHR	Body	shore	Body-shore	chr7:17338252-17339101
cg23638239	0.0813525830596483	0.809544286792236	16.7978705164731	8.20547282902106e-06	0.211536631096772	4.4976596853896	0.768867995262411	0.85022057832206	0.0813526	10	118597660	R	II		IGR	opensea	IGR-opensea		rs116609326;rs7081504	50;1
cg01904891	-0.450563896331081	0.316972523543764	-16.7949912370704	8.21283668821158e-06	0.211536631096772	4.49690878427409	0.542254471709305	0.0916905753782234	-0.450564	8	10659386	F	II	PINX1	Body	opensea	Body-opensea		rs115565188;rs10097283;rs144733383	0;20;35
cg19056008	-0.142917149219318	0.122209237080084	-16.7457990460896	8.33986551041222e-06	0.211536631096772	4.48404904505249	0.193667811689743	0.0507506624704247	-0.142917	X	32175072	F	II	DMD	TSS1500	opensea	TSS1500-opensea
cg24570431	-0.413966231211424	0.23768436894635	-16.6217856290167	8.67057992588005e-06	0.211536631096772	4.45137069805437	0.444667484552061	0.0307012533406377	-0.413966	10	7729440	F	II		IGR	opensea	IGR-opensea		rs183292421	9
cg01139503	0.105714075605741	0.822229308981852	16.5849694078494	8.77173565515294e-06	0.211536631096772	4.44159740773325	0.769372271178981	0.875086346784723	0.105714	14	102047899	F	II		IGR	shelf	IGR-shelf	chr14:102050814-102051025
cg09981030	-0.0783181438077685	0.584073950626491	-16.434077619904	9.20121071065092e-06	0.211536631096772	4.40119292483886	0.623233022530375	0.544914878722606	-0.0783181	16	3179796	F	II		IGR	opensea	IGR-opensea		rs559704130;rs529569102;rs147214846	2;45;50
cg00468823	-0.709001190716984	0.404849238554164	-16.386552921333	9.34160542090915e-06	0.211536631096772	4.38835006909496	0.759349833912655	0.0503486431956718	-0.709001	1	211190707	F	II	KCNH1	Body	opensea	Body-opensea		rs147711308;rs541055405;rs559066887	0;1;8
cg22969808	-0.0763733942826841	0.389601503989028	-16.222347283254	9.84662245080733e-06	0.211536631096772	4.34353790310944	0.42778820113037	0.351414806847687	-0.0763734	2	198380242	R	II	MOBKL3	TSS200	shore	TSS200-shore	chr2:198380423-198381301
cg14191654	-0.0816673112318785	0.923976022827277	-16.1678422759744	1.00213585100587e-05	0.211536631096772	4.32851157318153	0.964809678443216	0.883142367211338	-0.0816673	20	44829602	F	I	CDH22	Body	island	Body-island	chr20:44829506-44829848	rs539007009	25
cg14954836	-0.250916401510673	0.669656237604995	-16.1434253372441	1.01008261824859e-05	0.211536631096772	4.32175536657924	0.795114438360331	0.544198036849658	-0.250916	19	2349979	R	II	SPPL2B	Body	island	Body-island	chr19:2349978-2350487	rs559744397;rs28887619;rs545554126;rs563751949	38;25;15;14
cg21095253	-0.0880512776044222	0.733094807150002	-15.9596214158219	1.07236134352003e-05	0.211536631096772	4.27039939382674	0.777120445952213	0.689069168347791	-0.0880513	14	66285935	R	II		IGR	opensea	IGR-opensea		rs190019845;rs149109991	8;2
cg02759829	0.107433560094034	0.816863693071641	15.8987117475393	1.09399578140706e-05	0.211536631096772	4.25318514489115	0.763146913024624	0.870580473118658	0.107434	2	60910515	F	II		IGR	opensea	IGR-opensea
cg26454312	0.300500245298858	0.417554460274365	15.8548496945282	1.10989570296582e-05	0.211536631096772	4.24072784387878	0.267304337624936	0.567804582923795	0.3005	4	118481285	R	II	LINC01378	Body	opensea	Body-opensea
cg01153613	0.10731304562488	0.716338010265859	15.741215909056	1.15237805298089e-05	0.211536631096772	4.20821480930845	0.662681487453419	0.769994533078299	0.107313	6	139928856	R	II		IGR	opensea	IGR-opensea		rs561584851;rs143544713	43;2
cg04677942	0.108785289441643	0.820496927145047	15.6871247153947	1.17327551418406e-05	0.211536631096772	4.19261556986246	0.766104282424226	0.874889571865868	0.108785	12	93796936	F	II	NUDT4	3'UTR	opensea	3'UTR-opensea		rs115688017	41
cg00879667	-0.109229328153588	0.179503237525116	-15.6174792908452	1.20084704157433e-05	0.211536631096772	4.17241310256589	0.234117901601911	0.124888573448322	-0.109229	19	5915215	F	II	CAPS	Body	island	Body-island	chr19:5915007-5915301	rs77750510;rs201449236;rs150364306;rs138114340;rs149083888	22;27;39;46;49
cg04707013	-0.890077997928425	0.511878055554089	-15.5205489606798	1.24050858243247e-05	0.211536631096772	4.14407366513479	0.956917054518302	0.0668390565898765	-0.890078	10	111177826	R	II		IGR	opensea	IGR-opensea
cg17762192	-0.366226532836944	0.212597989166716	-15.421774960749	1.28253088714384e-05	0.211536631096772	4.11492620286591	0.395711255585188	0.029484722748244	-0.366227	2	203879211	R	II	NBEAL1	TSS1500	shore	TSS1500-shore	chr2:203879249-203879891	rs561778993	14
cg06972908	-0.1875800448758	0.311624997865478	-15.3974699949767	1.29312827611341e-05	0.211536631096772	4.10771198936334	0.405415020303378	0.217834975427578	-0.18758	16	30488321	F	II	ITGAL	Body	shelf	Body-shelf	chr16:30485382-30485721	rs147714687	45
cg15809230	-0.132087888613122	0.079648738665746	-15.1569784089064	1.40377862463095e-05	0.211536631096772	4.03542160393461	0.145692682972307	0.013604794359185	-0.132088	15	75743753	F	I	SIN3A	1stExon	island	1stExon-island	chr15:75743081-75748449	rs549588913	20
cg12811930	-0.152802386746433	0.10817204781045	-15.1243799871865	1.41962521794494e-05	0.211536631096772	4.02549427849974	0.184573241183666	0.0317708544372333	-0.152802	5	42494752	R	II	GHR	5'UTR	opensea	5'UTR-opensea		rs540979976	2
cg09818265	0.0991430851992991	0.450411224737547	15.1142091724991	1.42461270508284e-05	0.211536631096772	4.02239057146344	0.400839682137898	0.499982767337197	0.0991431	1	57917333	F	II	DAB1	5'UTR	opensea	5'UTR-opensea		rs113168952;rs371717500;rs577771552	0;1;35
cg14921884	0.0989822676513166	0.68130746495361	15.1134614237822	1.42498019865315e-05	0.211536631096772	4.02216227047078	0.631816331127952	0.730798598779268	0.0989823	8	54442043	F	II		IGR	opensea	IGR-opensea		rs190902579;rs554101894;rs6473842	1;21;48
cg18211585	-0.120597982410627	0.855723923415417	-15.1009605522089	1.43114061960401e-05	0.211536631096772	4.0183431079359	0.916022914620731	0.795424932210103	-0.120598	6	7048351	R	II		IGR	shelf	IGR-shelf	chr6:7051496-7052932
cg18315711	-0.280336735837868	0.164594807182518	-15.0651791681442	1.44894878485851e-05	0.211536631096772	4.007386140575	0.304763175101451	0.0244264392635838	-0.280337	8	6414947	R	II	ANGPT2	Body	opensea	Body-opensea		rs543540246;rs187671886;rs529289141	30;22;12
cg15485809	-0.0759907015128752	0.729871704673019	-15.0319794491401	1.46570722225427e-05	0.211536631096772	3.99718603087999	0.767867055429457	0.691876353916581	-0.0759907	7	145545926	F	II		IGR	opensea	IGR-opensea		rs562147398;rs187557471;rs139967012	1;7;37
cg21969674	0.148681860665388	0.750535138782185	15.0111554530546	1.47633584634321e-05	0.211536631096772	3.99077155847756	0.676194208449491	0.824876069114879	0.148682	15	100044136	R	II		IGR	opensea	IGR-opensea		rs554552826;rs182797089	38;15
cg23926523	0.0882669639640904	0.161652491205674	14.9151105170345	1.52655459339478e-05	0.213911691185127	3.96101975375356	0.117519009223629	0.205785973187719	0.088267	14	95077195	R	II		IGR	opensea	IGR-opensea		rs181357856	28
cg08852002	-0.0747334722473595	0.778987814481367	-14.8644694218309	1.55384680306418e-05	0.213911691185127	3.94522150863942	0.816354550605047	0.741621078357687	-0.0747335	14	34421172	R	II	EGLN3	TSS1500	shore	TSS1500-shore	chr14:34419508-34420438	rs537899304	39
cg26212877	-0.457588810415177	0.276766980907383	-14.7982891265519	1.59038962864365e-05	0.214731960906191	3.92445884240018	0.505561386114972	0.047972575699795	-0.457589	17	45867330	F	I		IGR	island	IGR-island	chr17:45867103-45867744	rs190357445	36
cg13915314	0.0685950820166958	0.834832242086022	14.6934255434112	1.6503981866369e-05	0.216800878695186	3.8912867677703	0.800534701077674	0.86912978309437	0.0685951	21	46387229	R	I	C21orf70	Body	island	Body-island	chr21:46387051-46387302	rs541577441;rs559575385	51;28
cg21492137	-0.574079262231185	0.342970838602298	-14.6644140358311	1.66747103665881e-05	0.216800878695186	3.88204970934621	0.63001046971789	0.0559312074867055	-0.574079	14	101525939	R	II	MIR496	TSS1500	opensea	TSS1500-opensea		rs7342570;rs115190204	30;2
cg14187902	-0.132428795175629	0.526548570848888	-14.5438557029264	1.74069603629649e-05	0.222206495327203	3.8433846930144	0.592762968436703	0.460334173261073	-0.132429	17	1490557	R	II	SLC43A2	Body	shore	Body-shore	chr17:1492086-1492322	rs558560453;rs567777820	36;35
cg09727935	-0.151292423119587	0.888877081190932	-14.4504681394933	1.8000442571676e-05	0.22567926299649	3.8131202266424	0.964523292750725	0.813230869631138	-0.151292	6	105388471	R	I	LINC00577	TSS200	island	TSS200-island	chr6:105388190-105389545
cg26029547	0.0717695410046976	0.175939652008854	14.3567453394488	1.86202938981229e-05	0.229354980082395	3.7824682986224	0.140054881506505	0.211824422511203	0.0717695	6	31939085	R	II	STK19	TSS1500	shore	TSS1500-shore	chr6:31939730-31940559	rs574553922;rs541936724;rs202178198	37;28;14
cg16379480	0.0837998805567272	0.247595193756651	14.2937780464717	1.905094752297e-05	0.230613690553226	3.76171637641351	0.205695253478287	0.289495134035014	0.0837999	2	211404463	R	II	CPS1	Body	opensea	Body-opensea
cg11042214	-0.0722341377655736	0.296866754963198	-14.2402399956887	1.94264114532433e-05	0.23117297924875	3.74397088409005	0.332983823845985	0.260749686080411	-0.0722341	10	102906231	R	II		IGR	island	IGR-island	chr10:102905714-102906693
cg14979828	-0.0825414962055866	0.132327139554858	-14.1478490159634	2.0095164958334e-05	0.235145582276441	3.71312679788925	0.173597887657651	0.0910563914520649	-0.0825415	8	75912393	R	II	CRISPLD1	1stExon	opensea	1stExon-opensea		rs535108777;rs188202052;rs139335382;rs112388427;rs558043875	48;43;37;27;6
cg16308673	-0.101955277711753	0.23709935857177	-13.9927250926108	2.12803406654677e-05	0.235611400693963	3.6607034338107	0.288076997427647	0.186121719715894	-0.101955	17	46621638	F	II	HOXB2	Body	shore	Body-shore	chr17:46620367-46621373	rs11650389	30
cg23507752	0.102552980850533	0.705260705450007	13.8841910582859	2.21588950527407e-05	0.235611400693963	3.62354330377385	0.65398421502474	0.756537195875273	0.102553	17	57243468	F	II	PRR11	5'UTR	opensea	5'UTR-opensea
cg19828338	-0.0881322088601217	0.903709398868271	-13.8630714958017	2.23348049519696e-05	0.235611400693963	3.61626568567599	0.947775503298332	0.85964329443821	-0.0881322	6	1672453	R	II	GMDS	Body	opensea	Body-opensea		rs62388265;rs183075494;rs370288733	49;48;2
cg18530531	-0.107445041760472	0.91781285193198	-13.8174753753538	2.27202541715685e-05	0.235611400693963	3.6005014322339	0.971535372812216	0.864090331051744	-0.107445	14	68320666	F	II	RAD51B	Body	opensea	Body-opensea		rs574928494;rs536155736	0;1
cg15867019	-0.104113479877623	0.435619494046923	-13.5944071246704	2.47233821161135e-05	0.235611400693963	3.52233650109532	0.487676233985735	0.383562754108111	-0.104113	5	21225765	F	II		IGR	opensea	IGR-opensea		rs566817366	38
cg12645509	-0.130903077286593	0.895585909210649	-13.5112824240266	2.55228207156911e-05	0.235611400693963	3.49275949251256	0.961037447853945	0.830134370567352	-0.130903	18	55344926	R	II	ATP8B1	Body	opensea	Body-opensea		rs147861519;rs567955336	46;2
cg14047207	-0.291518317284819	0.183839071943592	-13.5033041042702	2.56011481530652e-05	0.235611400693963	3.48990767414215	0.329598230586002	0.038079913301183	-0.291518	1	110572358	R	II		IGR	opensea	IGR-opensea		rs567892560	16
cg11170725	-0.209262379403374	0.124345977350702	-13.4733600383807	2.58976735788802e-05	0.235611400693963	3.47918384855501	0.228977167052389	0.0197147876490152	-0.209262	5	162733453	R	II		IGR	opensea	IGR-opensea		rs34850173;rs147201899;rs188051381	49;31;1
cg17062829	0.0963861258795472	0.793897163440971	13.3888666891407	2.67565537106771e-05	0.235611400693963	3.44874937658577	0.745704100501197	0.842090226380744	0.0963861	4	147558089	F	II		IGR	shore	IGR-shore	chr4:147558231-147558583	rs140944046;rs567580431;rs536548503;rs556862489	1;5;39;43
cg04228573	-0.180601255074172	0.113205493033414	-13.3713473367402	2.69388333126777e-05	0.235611400693963	3.44240637857159	0.2035061205705	0.0229048654963284	-0.180601	17	67410799	F	II	MAP2K6	TSS200	opensea	TSS200-opensea		rs149575434	34
cg18102710	-0.066461496213474	0.883402870668445	-13.3468453990872	2.71962336651304e-05	0.235611400693963	3.4335164406192	0.916633618775182	0.850172122561708	-0.0664615	10	88414245	F	II	OPN4	TSS200	opensea	TSS200-opensea		rs571616922;rs11202105;rs542017468	6;10;27
cg06180389	-0.647862427081301	0.404758042851425	-13.3360901722469	2.73101390581388e-05	0.235611400693963	3.42960720741964	0.728689256392075	0.0808268293107744	-0.647862	1	111436823	F	II	CD53	Body	opensea	Body-opensea		rs1578956;rs1936943;rs574163708	34;35;49
cg11719608	-0.068425931011567	0.062744888191417	-13.3180316710237	2.75026634584618e-05	0.235611400693963	3.42303386143253	0.0969578536972005	0.0285319226856334	-0.0684259	14	51910138	R	II		IGR	opensea	IGR-opensea		rs569331906;rs191943192	49;2
cg04992757	0.0949650019197084	0.736516852620509	13.2435838305096	2.83135133293864e-05	0.235611400693963	3.39580737596169	0.689034351660655	0.783999353580363	0.094965	1	2266138	F	II	MORN1	Body	island	Body-island	chr1:2266007-2266432	rs577582829;rs543367951	30;49
cg21206652	-0.0916032793085466	0.938912686413012	-13.2290413475624	2.84751876080398e-05	0.235611400693963	3.39046498372996	0.984714326067286	0.893111046758739	-0.0916033	8	144790187	R	I	LOC100130274	1stExon	island	1stExon-island	chr8:144788491-144791059
cg10301300	-0.0840178644886791	0.709234399381148	-13.2028522601752	2.87691049291996e-05	0.235611400693963	3.38082413395695	0.751243331625488	0.667225467136809	-0.0840179	12	94599781	R	II	PLXNC1	Body	opensea	Body-opensea		rs375179495	2
cg05819073	-0.0584828664831823	0.147263047958764	-13.1967116681814	2.88385387243188e-05	0.235611400693963	3.37855991755757	0.176504481200355	0.118021614717173	-0.0584829	4	109989205	R	II	COL25A1	Body	opensea	Body-opensea
cg06118598	-0.073606757677981	0.708379235850458	-13.1557094988995	2.93072803670057e-05	0.235611400693963	3.36340494491993	0.745182614689449	0.671575857011468	-0.0736068	12	94797503	R	II	CEP83	Body	opensea	Body-opensea		rs576964434	2
cg06855216	-0.082048352068042	0.473860425111853	-13.1354100876261	2.95426791565037e-05	0.235611400693963	3.35587857927911	0.514884601145874	0.432836249077832	-0.0820484	17	66025685	R	II		IGR	opensea	IGR-opensea		rs573247851	2
cg20317417	-0.182445268542164	0.114521253141384	-13.1338385106807	2.95609968087947e-05	0.235611400693963	3.35529524059339	0.205743887412466	0.0232986188703024	-0.182445	1	182992454	R	I	LAMC1	TSS200	island	TSS200-island	chr1:182991804-182993370
cg13189457	-0.0867913591109977	0.656223360743215	-13.1231438886539	2.96860063816735e-05	0.235611400693963	3.35132312604281	0.699619040298714	0.612827681187716	-0.0867914	2	239622971	R	II		IGR	opensea	IGR-opensea		rs531337106;rs376875233	29;1
cg01819137	-0.0600455805478314	0.673305331394841	-13.1029050218652	2.992429475791e-05	0.235611400693963	3.34379431014309	0.703328121668757	0.643282541120925	-0.0600456	5	145719938	F	II	POU4F3	Body	island	Body-island	chr5:145718289-145720095	rs149303333;rs543894486	0;39
cg00525973	-0.126103253730085	0.866808483641277	-13.0536552261364	3.05136688842667e-05	0.235611400693963	3.32540847170203	0.92986011050632	0.803756856776234	-0.126103	4	75855378	R	II		IGR	shelf	IGR-shelf	chr4:75858300-75859931	rs537811269	50
cg18282005	-0.10135622388194	0.515647220376883	-13.0427373062948	3.06461774177341e-05	0.235611400693963	3.32132008950055	0.566325332317853	0.464969108435913	-0.101356	1	221881576	F	II	DUSP10	Body	opensea	Body-opensea		rs184163872;rs563937161;rs142232699	0;25;44
cg24672465	0.0701815547452757	0.707232616758014	13.0103247268737	3.10435913888283e-05	0.235611400693963	3.30915581144096	0.672141839385376	0.742323394130652	0.0701816	X	70327702	F	II	CXorf65	TSS1500	opensea	TSS1500-opensea
cg06448705	-0.066725679289366	0.938062475123113	-12.9964556779036	3.12155018510192e-05	0.235611400693963	3.30393850489459	0.971425314767796	0.904699635478431	-0.0667257	5	135701094	R	II	TRPC7	5'UTR	opensea	5'UTR-opensea		rs577229088	45
cg20007744	-0.59179611121879	0.373978149996649	-12.9933999210775	3.12535300084007e-05	0.235611400693963	3.30278798472793	0.669876205606044	0.0780800943872538	-0.591796	6	63955226	F	II		IGR	opensea	IGR-opensea		rs577907289;rs181961631;rs553520855;rs184636551	18;19;33;47
cg25186695	-0.096598659875158	0.0583801941252145	-12.9636250889073	3.16269538769998e-05	0.235611400693963	3.2915586428956	0.106679524062794	0.0100808641876354	-0.0965987	10	85899272	R	I	GHITM	5'UTR	island	5'UTR-island	chr10:85899058-85899640	rs536422315;rs568369732;rs567240160;rs537494687;rs7923369;rs3829861	43;40;34;31;23;15
cg03585122	0.0613061948703063	0.823908779497904	12.9609805198105	3.16603755030625e-05	0.235611400693963	3.29055960892948	0.793255682062751	0.854561876933057	0.0613062	2	240271217	R	I	HDAC4	Body	opensea	Body-opensea		rs567181597;rs78153527;rs80324222;rs567813777	44;38;32;24
cg06908534	0.102698920769682	0.188430205233865	12.9352021811001	3.19883560548128e-05	0.235611400693963	3.28080718659435	0.137080744849024	0.239779665618706	0.102699	18	31157607	F	I	ASXL3	TSS1500	opensea	TSS1500-opensea		rs9957304;rs556073730	25;30
cg00027114	-0.0841574433512592	0.0929783754882437	-12.8153117143027	3.35675732543664e-05	0.235611400693963	3.23510995313534	0.135057097163873	0.0508996538126141	-0.0841574	7	42740486	F	II		IGR	opensea	IGR-opensea
cg10595052	-0.117144372224752	0.515314651084299	-12.8121105685668	3.36109874409914e-05	0.235611400693963	3.23388207654449	0.573886837196674	0.456742464971923	-0.117144	7	8194004	R	II	ICA1	Body	opensea	Body-opensea		rs36099259;rs548496208;rs149773745	24;17;2
cg27484423	0.0641183203564066	0.302164219598314	12.8042685480578	3.37176224772576e-05	0.235611400693963	3.23087237070748	0.270105059420111	0.334223379776518	0.0641183	1	169035554	F	II	LINC00970	Body	opensea	Body-opensea		rs529533265	1
cg02011685	-0.088526570323293	0.666432598579762	-12.7769848435762	3.40917547146855e-05	0.235611400693963	3.2203821438065	0.710695883741409	0.622169313418116	-0.0885266	4	114979096	F	II		IGR	opensea	IGR-opensea		rs543817744;rs5861158;rs5026001	6;46;49
cg10322360	-0.327985576253198	0.203912491685068	-12.7309396243651	3.47343547823016e-05	0.235611400693963	3.20261132809954	0.367905279811667	0.0399197035584692	-0.327986	1	10535135	F	I	PEX14	Body	island	Body-island	chr1:10534918-10535172	rs555535853;rs573797688;rs537998675	6;10;50
cg06850283	0.0633276452532464	0.749547006793367	12.6714074249266	3.55865392583156e-05	0.235611400693963	3.17950976704715	0.717883184166744	0.78121082941999	0.0633276	5	44389769	F	I	FGF10	TSS1500	opensea	TSS1500-opensea		rs569836571;rs535521036	13;14
cg23378722	0.080571117242623	0.595293231667666	12.6702461126868	3.56034073986315e-05	0.235611400693963	3.17905770325976	0.555007673046355	0.635578790288978	0.0805711	13	49882500	R	II		IGR	opensea	IGR-opensea		rs529445444	10
cg25017369	0.0901015157038353	0.356259503535891	12.6563753147288	3.58056144992918e-05	0.235611400693963	3.1736540208038	0.311208745683974	0.401310261387809	0.0901015	4	83486706	R	II		IGR	shelf	IGR-shelf	chr4:83482744-83483091
cg17330223	-0.0839855058588231	0.778882733213687	-12.6494928629677	3.59064502280973e-05	0.235611400693963	3.17096992657043	0.820875486143098	0.736889980284275	-0.0839855	21	44012927	R	II		IGR	shelf	IGR-shelf	chr21:44007475-44010481	rs192963771;rs552909611;rs143398389;rs538681216;rs147548626;rs114990342	49;33;29;16;10;1
cg02771619	-0.0764544344469099	0.491056479976089	-12.6480984086963	3.59269214626336e-05	0.235611400693963	3.17042586901535	0.529283697199544	0.452829262752634	-0.0764544	1	27996061	R	I	IFI6	5'UTR	shore	5'UTR-shore	chr1:27994727-27995031	rs558649729;rs575236350	45;15
cg19394857	-0.308611147059464	0.191364589592636	-12.6159605814267	3.64025670296513e-05	0.235611400693963	3.15786524673871	0.345670163122368	0.0370590160629037	-0.308611	17	39844958	F	I	EIF1	TSS200	island	TSS200-island	chr17:39844833-39845950	rs535328675;rs550757881;rs367619688;rs59954463	0;26;47;50
cg18083217	-0.0734515241697647	0.898731934802711	-12.5933677026948	3.67414066197672e-05	0.235611400693963	3.14901006707603	0.935457696887594	0.862006172717829	-0.0734515	1	152718130	F	II		IGR	opensea	IGR-opensea		rs74596762;rs148647002	1;38
cg26189873	-0.274654470877841	0.1658584377648	-12.5593108559444	3.72592550052946e-05	0.235611400693963	3.13562236239205	0.303185673203721	0.0285312023258799	-0.274654	15	59665285	F	II	MYO1E	TSS1500	shore	TSS1500-shore	chr15:59663863-59665081	rs556511458;rs75949995;rs542744262	14;23;41
cg12318269	-0.219636488553175	0.129903569991944	-12.5565501636632	3.73016094331047e-05	0.235611400693963	3.13453506292483	0.239721814268531	0.0200853257153568	-0.219636	11	75236781	F	I	GDPD5	TSS200	island	TSS200-island	chr11:75236189-75237781	rs71466372	6
cg14298242	-0.0653019895421798	0.421580152420986	-12.5502109304077	3.73990813656447e-05	0.235611400693963	3.13203717418717	0.454231147192076	0.388929157649896	-0.065302	8	2018128	R	II	MYOM2	Body	opensea	Body-opensea		rs117637996;rs563279405;rs185166446	44;33;1
cg08233352	0.144505007600515	0.808862615245437	12.5443277651944	3.74898103995987e-05	0.235611400693963	3.12971752115258	0.73661011144518	0.881115119045694	0.144505	X	12789844	F	II		IGR	opensea	IGR-opensea
cg02740007	-0.100191063377188	0.499358061897011	-12.5274708111317	3.77512201260328e-05	0.235611400693963	3.12306319434217	0.549453593585605	0.449262530208417	-0.100191	6	164506581	F	I		IGR	opensea	IGR-opensea		rs564345745;rs377581639	2;43
cg11442877	-0.11712114893459	0.210114897928879	-12.52409842002	3.78037760201919e-05	0.235611400693963	3.1217305342424	0.268675472396174	0.151554323461584	-0.117121	15	25961909	F	II	ATP10A	Body	shelf	Body-shelf	chr15:25958877-25959240	rs139636096;rs144322748;rs201840447	1;15;42
cg06139431	0.120438749257992	0.391309228758885	12.523636381385	3.78109832432459e-05	0.235611400693963	3.12154791510096	0.331089854129889	0.451528603387881	0.120439	16	1252484	R	I	CACNA1H	Body	shore	Body-shore	chr16:1254108-1254375	rs140979551;rs4984636;rs150356401	49;45;13
cg24870576	-0.640331401363965	0.424275282226157	-12.5235756493307	3.78119307079275e-05	0.235611400693963	3.12152391031843	0.744440982908139	0.104109581544174	-0.640331	14	49660551	R	II		IGR	opensea	IGR-opensea		rs575355868;rs544264568	5;1
cg23941963	-0.0606341562145354	0.841631282162623	-12.5054802791657	3.80954864894553e-05	0.235611400693963	3.1143648296928	0.871948360269891	0.811314204055356	-0.0606342	7	204401	F	II	FAM20C	Body	shelf	Body-shelf	chr7:206451-207365	rs146752639;rs564411808;rs113950507;rs28470314	1;5;14;30
cg16954942	-0.154293432226742	0.286521898632736	-12.5048777300556	3.81049716567709e-05	0.235611400693963	3.11412621103064	0.363668614746107	0.209375182519365	-0.154293	X	50176242	R	II	DGKK	Body	opensea	Body-opensea
cg20200594	-0.327944886566045	0.213400306585169	-12.4669892398014	3.87070511222882e-05	0.235611400693963	3.09909169927806	0.377372749868192	0.0494278633021466	-0.327945	3	111697388	F	II	ABHD10	TSS1500	shore	TSS1500-shore	chr3:111697739-111698143	rs149459122;rs77237404	15;51
cg06998286	0.10612409024312	0.783617955860777	12.4609766776705	3.88036267415804e-05	0.235611400693963	3.09670040021233	0.730555910739217	0.836680000982337	0.106124	1	20473001	R	II	PLA2G2F	Body	opensea	Body-opensea		rs576946109;rs544770815	36;31
cg15326990	-0.0656676814984132	0.743149571793768	-12.4598806053798	3.88212628839518e-05	0.235611400693963	3.09626431203377	0.775983412542974	0.710315731044561	-0.0656677	16	367390	R	II	AXIN1	Body	opensea	Body-opensea		rs565932287;rs79176827;rs79994795	18;2;1
cg25208681	-0.0735437494983132	0.266429590486838	-12.453283389866	3.89276145719384e-05	0.235611400693963	3.09363846239378	0.303201465235995	0.229657715737681	-0.0735437	16	66988130	F	II		IGR	opensea	IGR-opensea
cg08101955	-0.134890684749467	0.626010596552096	-12.3392317068348	4.08218220236802e-05	0.239108530552112	3.04795625920419	0.693455938926829	0.558565254177362	-0.134891	11	112192015	R	II		IGR	opensea	IGR-opensea		rs537872837;rs199630362	2;1
cg22156126	-0.0951603473042862	0.342891238288915	-12.3273937389736	4.10246071879911e-05	0.239108530552112	3.04318341995277	0.390471411941058	0.295311064636772	-0.0951603	12	48419292	F	II		IGR	opensea	IGR-opensea		rs560382795;rs573023937;rs544859177	1;16;25
cg00784153	0.0927594642700384	0.460791942750709	12.3088474618927	4.13447062019368e-05	0.239108530552112	3.03569401792864	0.414412210615689	0.507171674885728	0.0927595	19	10077007	R	I	COL5A3	Body	shore	Body-shore	chr19:10077031-10077444	rs200209665;rs3745581	34;19
cg12963111	0.0698870286118702	0.811703955776241	12.2789660692359	4.18666778872124e-05	0.239108530552112	3.0235965906646	0.776760441470306	0.846647470082176	0.069887	17	80893951	R	II	TBCD	Body	opensea	Body-opensea
cg04236139	-0.211714447001739	0.130930169907782	-12.2487832952296	4.2401842812836e-05	0.239108530552112	3.01133860731816	0.236787393408651	0.0250729464069121	-0.211714	18	5905019	R	II		IGR	opensea	IGR-opensea		rs16948921;rs183745168	28;1
cg11738976	-0.128471159451218	0.742369091341448	-12.1886656957735	4.34920712834799e-05	0.239108530552112	2.98680727095826	0.806604671067057	0.678133511615839	-0.128471	20	42744590	F	I	JPH2	Body	island	Body-island	chr20:42744322-42745023	rs377366285;rs200892606	11;21
cg26855219	-0.058267620926916	0.16752816044468	-12.17894034858	4.36715384391706e-05	0.239108530552112	2.98282419509584	0.196661970908138	0.138394349981222	-0.0582676	12	5152756	F	II	KCNA5	TSS1500	shore	TSS1500-shore	chr12:5153012-5154346	rs573550861;rs72546677;rs183448788	4;11;17
cg11013803	-0.0627633296184062	0.910748165628282	-12.1677542270792	4.38790458826916e-05	0.239108530552112	2.97823780592688	0.942129830437485	0.879366500819079	-0.0627633	5	145869871	F	II	TCERG1	Body	opensea	Body-opensea
cg22659865	-0.0650306397806454	0.679823443956946	-12.1636218823688	4.39559973952999e-05	0.239108530552112	2.97654214864468	0.712338763847268	0.647308124066623	-0.0650306	1	12095619	R	II		IGR	opensea	IGR-opensea		rs547985447;rs567865531	34;6
cg22363008	-0.095372920330534	0.320713366258663	-12.1501663837752	4.42076703118484e-05	0.239108530552112	2.97101573264592	0.36839982642393	0.273026906093396	-0.0953729	3	125899746	R	II	ALDH1L1	TSS200	shore	TSS200-shore	chr3:125898662-125899568	rs11928630;rs559186500	40;35
cg22468517	-0.0910944578040767	0.86794367235905	-12.1384267208969	4.44286426603867e-05	0.239108530552112	2.96618763797949	0.913490901261089	0.822396443457012	-0.0910945	3	121286516	F	II	ARGFX	TSS1500	opensea	TSS1500-opensea		rs142226153;rs61427766	0;32
cg17264941	-0.0698576219671848	0.872510337030211	-12.1305514731871	4.45776081464365e-05	0.239108530552112	2.96294548678164	0.907439148013803	0.837581526046619	-0.0698576	6	29698405	F	II	LOC285830	Body	opensea	Body-opensea		rs909717;rs117134792	21;36
cg14318950	-0.0876976551155687	0.673143576209821	-12.1298624431651	4.4590669672536e-05	0.239108530552112	2.96266169277208	0.716992403767606	0.629294748652037	-0.0876977	15	69639517	F	II	PAQR5	5'UTR	opensea	5'UTR-opensea		rs571064556;rs193221860;rs185504765	11;28;29
cg27428551	-0.108710063394238	0.747687822042914	-12.1079631768436	4.50081677978085e-05	0.239108530552112	2.95363118823781	0.802042853740033	0.693332790345795	-0.10871	12	122155069	R	II	TMEM120B	Body	shelf	Body-shelf	chr12:122150513-122151091	rs7305594;rs566255816	38;30
cg13215467	0.089916239518702	0.72275940256833	12.101243523791	4.51371999082145e-05	0.239108530552112	2.95085604870484	0.677801282808979	0.767717522327681	0.0899162	9	98246754	F	II	PTCH1	Body	opensea	Body-opensea		rs371666620;rs573955655;rs537893806	0;25;27
cg26469244	-0.0592552087798991	0.711938279409885	-12.0835617897516	4.54788229914786e-05	0.239108530552112	2.94354428422875	0.741565883799834	0.682310675019935	-0.0592552	15	25449918	R	II	SNORD115-21	TSS1500	opensea	TSS1500-opensea		rs147401643;rs549829597	27;2
cg23775045	-0.0653714230854726	0.862195089793166	-12.0666963830994	4.58075258196063e-05	0.239108530552112	2.93655735381125	0.894880801335902	0.829509378250429	-0.0653714	6	161666496	R	II	AGPAT4	5'UTR	opensea	5'UTR-opensea
cg09559735	0.0549233181844595	0.157893266803008	12.0372374140071	4.63884369872758e-05	0.239108530552112	2.92432329813229	0.130431607710778	0.185354925895238	0.0549233	22	47740211	R	II		IGR	opensea	IGR-opensea		rs552237561;rs743822	51;11
cg15534482	-0.101084276937072	0.54038312701228	-12.0342603715062	4.64476254051162e-05	0.239108530552112	2.92308483621023	0.590925265480815	0.489840988543744	-0.101084	14	78324874	F	II	ADCK1	Body	opensea	Body-opensea		rs150632652	28
cg10686502	-0.105680035550401	0.718044376510614	-11.9987080773039	4.71614072499935e-05	0.239108530552112	2.90826473829148	0.770884394285815	0.665204358735414	-0.10568	7	43556694	F	II	LOC100506895	Body	opensea	Body-opensea		rs151011465;rs546718063;rs1560858	1;14;49
cg01235448	-0.0608088693873563	0.0858394371651808	-11.9949244742519	4.72381312854211e-05	0.239108530552112	2.90668424254903	0.116243871858859	0.0554350024715027	-0.0608089	14	51940896	R	II	FRMD6-AS2	Body	opensea	Body-opensea		rs576006028	2
cg00929798	-0.122316816578506	0.7543670935626	-11.9708557799488	4.77296665533939e-05	0.239108530552112	2.89661535692484	0.815525501851853	0.693208685273347	-0.122317	10	135150139	F	I	CALY	5'UTR	island	5'UTR-island	chr10:135148196-135150565
cg13822303	0.0637116812394538	0.816111768739884	11.9134013682551	4.89276607602719e-05	0.239108530552112	2.87247570568344	0.784255928120157	0.847967609359611	0.0637117	12	130526930	R	II	LOC100190940	TSS200	island	TSS200-island	chr12:130526915-130527117	rs191414518	42
cg02843479	-0.0657499201757253	0.590650775518792	-11.8653570598244	4.99568043638767e-05	0.239108530552112	2.85217627674286	0.623525735606655	0.557775815430929	-0.0657499	15	60044452	F	II		IGR	opensea	IGR-opensea		rs4775202	24
cg22507354	-0.155434731067755	0.542689259525507	-11.85567270347	5.01673371212362e-05	0.239108530552112	2.84807190929359	0.620406625059384	0.464971893991629	-0.155435	17	62493832	F	II	POLG2	TSS1500	shore	TSS1500-shore	chr17:62492882-62493323	rs9904364	5
cg03618705	0.072826899425887	0.786172072845558	11.7972102514236	5.14607877248566e-05	0.239108530552112	2.8232045146898	0.749758623132614	0.822585522558501	0.0728269	5	5268391	R	II	ADAMTS16	Body	opensea	Body-opensea		rs578197737	2
cg00912580	0.0637845077488458	0.629679228808165	11.7964110546352	5.14787407698475e-05	0.239108530552112	2.82286349539494	0.597786974933742	0.661571482682588	0.0637845	2	135169533	F	II	MGAT5	Body	opensea	Body-opensea
cg16943151	0.30002670272302	0.207627950456938	11.7816962469613	5.18106187959136e-05	0.239108530552112	2.81657944672726	0.0576145990954281	0.357641301818448	0.300027	10	62647977	F	I	RHOBTB1	Body	opensea	Body-opensea		rs150753664	39
cg17535559	-0.0585892724186333	0.0832201322665835	-11.7415052800166	5.27300533011839e-05	0.239108530552112	2.79936521879724	0.1125147684759	0.0539254960572669	-0.0585893	10	114847512	R	II	TCF7L2	Body	opensea	Body-opensea		rs139196859	22
cg24917037	0.212920342523986	0.143691629153073	11.7171145323292	5.32974347697129e-05	0.239108530552112	2.78888226075914	0.0372314578910796	0.250151800415066	0.21292	9	91149871	R	I	NXNL2	TSS200	shore	TSS200-shore	chr9:91149945-91150648
cg00783000	0.0843034592424479	0.799840304227431	11.6758043598213	5.42749456080351e-05	0.239108530552112	2.77106487959869	0.757688574606207	0.841992033848655	0.0843035	14	101007650	F	II	BEGAIN	Body	shore	Body-shore	chr14:101004067-101005681	rs76836540	13
cg12245321	-0.122499776273237	0.739666634362938	-11.6325267411868	5.53218215559916e-05	0.239108530552112	2.75231406639089	0.800916522499557	0.67841674622632	-0.1225	6	167770239	R	II		IGR	opensea	IGR-opensea		rs138539530;rs75510426;rs77603351;rs114643182	39;20;19;1
cg06210081	0.0918163549481474	0.666459229855418	11.6323239897538	5.532678193654e-05	0.239108530552112	2.75222601546049	0.620551052381344	0.712367407329491	0.0918164	10	35507416	F	II		IGR	shelf	IGR-shelf	chr10:35503808-35504021
cg08804290	-0.0645212765790585	0.943001595022626	-11.6060411140771	5.59742748402172e-05	0.239108530552112	2.74079562535133	0.975262233312156	0.910740956733097	-0.0645213	2	61441784	F	II	USP34	Body	opensea	Body-opensea		rs531160450	26
cg03643433	-0.188963099004731	0.5425918603022	-11.5916319995748	5.6333050474346e-05	0.239108530552112	2.73451539806023	0.637073409804566	0.448110310799834	-0.188963	13	46953500	F	I	C13orf18	5'UTR	opensea	5'UTR-opensea		rs545885019;rs564730987;rs144248606;rs547317376;rs562247550	0;11;28;31;32
cg09559639	0.102619067148258	0.770445500096783	11.58510976367	5.64963420618615e-05	0.239108530552112	2.73166947274125	0.719135966522654	0.821755033670911	0.102619	4	8215140	F	II	SH3TC1	Body	opensea	Body-opensea
cg00830459	-0.0582259237080204	0.62535299638239	-11.576282307401	5.67182391471668e-05	0.239108530552112	2.72781450019976	0.6544659582364	0.59624003452838	-0.0582259	15	31456083	R	II		IGR	opensea	IGR-opensea		rs77359229;rs569965167;rs559268936;rs552168198;rs188870076;rs140318998	44;21;17;14;2;1
cg01639617	-0.112113382191776	0.611905579774652	-11.5750822991464	5.67484833848239e-05	0.239108530552112	2.72729017067221	0.66796227087054	0.555848888678764	-0.112113	3	71115046	R	II	FOXP1	TSS1500	shore	TSS1500-shore	chr3:71114334-71114821
cg16422492	-0.140086290805455	0.388453107286931	-11.5728319466649	5.68052512182637e-05	0.239108530552112	2.72630672291597	0.458496252689658	0.318409961884204	-0.140086	16	31228555	F	II	TRIM72	Body	shore	Body-shore	chr16:31225956-31228264	rs527351994	24
cg00065142	-0.0830374845532438	0.709009088294579	-11.5662846775258	5.69707959471904e-05	0.239108530552112	2.7234440835224	0.750527830571201	0.667490346017957	-0.0830375	13	97991269	F	II	MBNL2	Body	opensea	Body-opensea		rs72637471	25
cg11313251	-0.525588682642186	0.333596712874727	-11.5642693151374	5.70218681755404e-05	0.239108530552112	2.72256250739565	0.596391054195821	0.0708023715536343	-0.525589	12	40000001	F	II	ABCD2	Body	opensea	Body-opensea		rs547134401;rs189342789;rs539262604;rs557615472;rs569488632	0;1;22;23;36
cg03150393	0.0751953899384251	0.656248124005731	11.5551042353666	5.72548082420491e-05	0.239108530552112	2.7185510291341	0.618650429036519	0.693845818974944	0.0751954	2	218724482	R	II	TNS1	Body	opensea	Body-opensea		rs190087506;rs540660626;rs561930397	42;32;2
cg12437628	0.0653334799699779	0.293783234179072	11.5353057167055	5.77618575341224e-05	0.239108530552112	2.70987184959469	0.261116494194083	0.326449974164061	0.0653335	15	58306165	F	II	ALDH1A2	Body	opensea	Body-opensea		rs560518650;rs531169877;rs529285845	30;37;42
cg02508664	-0.0653014489315511	0.795100329015738	-11.5342020332353	5.77902791824617e-05	0.239108530552112	2.70938747683614	0.827751053481514	0.762449604549962	-0.0653014	6	87646738	R	II	HTR1E	TSS1500	shore	TSS1500-shore	chr6:87647253-87647707	rs117004991;rs828363	48;10
cg07886195	-0.0647606874523697	0.0889483244570641	-11.4849915861158	5.90744893281179e-05	0.239108530552112	2.68773179720692	0.121328668183249	0.0565679807308792	-0.0647607	19	11263615	F	II	SPC24	Body	shelf	Body-shelf	chr19:11266230-11266726	rs892115	35
cg26586384	-0.0780458026160909	0.139810642634171	-11.4847009867669	5.90821724485609e-05	0.239108530552112	2.68760357325131	0.178833543942216	0.100787741326125	-0.0780458	17	12526632	R	II		IGR	opensea	IGR-opensea		rs1233859	33
cg25546329	-0.0823689866503279	0.140495364908177	-11.4845366845019	5.90865169384324e-05	0.239108530552112	2.68753107479554	0.181679858233341	0.0993108715830135	-0.082369	19	40175243	F	II	LGALS17A	Body	opensea	Body-opensea		rs559901371;rs193181220	8;26
cg17820871	-0.0800615309425138	0.665932137373991	-11.4838275202752	5.91052730306636e-05	0.239108530552112	2.68721814096443	0.705962902845248	0.625901371902734	-0.0800615	12	117477000	R	II	TESC	Body	island	Body-island	chr12:117476810-117477106	rs547087823;rs201444090;rs376205330	50;28;22
cg02644421	0.0855938776925781	0.479756584253143	11.4666920983703	5.95606194102143e-05	0.239108530552112	2.6796494757248	0.436959645406854	0.522553523099432	0.0855939	2	10575762	F	I		IGR	shelf	IGR-shelf	chr2:10572391-10572752	rs184834786;rs62127087;rs2430419;rs62127088	1;9;26;48
cg02023473	-0.0840369879697258	0.510254021275234	-11.4639880360952	5.96328536027282e-05	0.239108530552112	2.67845381821572	0.552272515260097	0.468235527290372	-0.084037	X	150150939	R	II	HMGB3	TSS1500	shore	TSS1500-shore	chrX:150151106-150152457
cg22592108	0.0782879227252022	0.390304058830222	11.4395183799345	6.0291245188232e-05	0.239108530552112	2.66761813528661	0.351160097467621	0.429448020192823	0.0782879	5	53304441	R	II	ARL15	Body	opensea	Body-opensea		rs1541682	42
cg07022056	-0.0721542049146704	0.486814335071891	-11.4340039627478	6.04408022253126e-05	0.239108530552112	2.66517227067461	0.522891437529227	0.450737232614556	-0.0721542	1	228651006	R	II		IGR	shore	IGR-shore	chr1:228651447-228652529
cg25525125	-0.0826586115537782	0.227742718244867	-11.4271538711413	6.06271951034862e-05	0.239108530552112	2.662131946949	0.269072024021756	0.186413412467978	-0.0826586	2	113625654	R	II		IGR	opensea	IGR-opensea
cg19494306	0.0823353474077948	0.598784314220204	11.4200435938509	6.08213864857922e-05	0.239108530552112	2.65897375707622	0.557616640516306	0.639951987924101	0.0823353	12	53028192	F	II		IGR	opensea	IGR-opensea		rs535870198;rs17117304;rs566387143;rs535288419	0;10;22;27
cg07761840	-0.0693598947059114	0.0644569940319726	-11.3930522453091	6.15652782615875e-05	0.239108530552112	2.64696277042369	0.0991369413849283	0.0297770466790169	-0.0693599	2	178036233	R	II		IGR	opensea	IGR-opensea		rs548181197;rs79112004	30;17
cg17753693	-0.163954775644267	0.189312313651952	-11.3877540778973	6.17125570592215e-05	0.239108530552112	2.64460098928811	0.271289701474086	0.107334925829819	-0.163955	16	49815210	F	II	ZNF423	Body	opensea	Body-opensea
cg20057060	-0.106205281107379	0.858905605543987	-11.3864126713913	6.17499115756432e-05	0.239108530552112	2.64400281089147	0.912008246097676	0.805802964990297	-0.106205	6	90544812	F	II	CASP8AP2	5'UTR	opensea	5'UTR-opensea		rs115233406	18
cg03960066	0.154808416471609	0.311554542991721	11.3700713316775	6.22071251812584e-05	0.239108530552112	2.63670866322178	0.234150334755916	0.388958751227525	0.154808	1	150255503	F	II	C1orf51	1stExon	shore	1stExon-shore	chr1:150254365-150254637	rs77397012;rs6671747;rs587621917;rs587702268;rs587728810	8;12;24;38;42
cg12218249	-0.103075026053727	0.063769525343823	-11.3553818574192	6.26215383506399e-05	0.239108530552112	2.63014079572261	0.115307038370686	0.0122320123169597	-0.103075	5	110428672	F	II	WDR36	Body	shore	Body-shore	chr5:110427777-110428270
cg17515072	-0.179522522581843	0.157652721218584	-11.3176706577465	6.37004546498483e-05	0.239108530552112	2.61323153229843	0.247413982509505	0.0678914599276628	-0.179523	18	33431306	F	II		IGR	opensea	IGR-opensea		rs551456595;rs189027908	0;1
cg01910249	-0.175091198553785	0.10516727289739	-11.3003771508323	6.42025577599788e-05	0.239108530552112	2.60545410890052	0.192712872174282	0.0176216736204978	-0.175091	15	52821541	F	I	MYO5A	TSS1500	island	TSS1500-island	chr15:52820333-52821639	rs570615849	2
cg25073967	0.114122143673625	0.82651968013078	11.2769232618934	6.48910133400662e-05	0.239108530552112	2.59488275611622	0.769458608293967	0.883580751967592	0.114122	14	105360327	F	II	KIAA0284	Body	shore	Body-shore	chr14:105359835-105360153	rs566500297;rs148642087;rs6576062;rs578167351	1;26;28;36
cg02181031	0.104717042072128	0.373609394251842	11.2768139337678	6.4894242874289e-05	0.239108530552112	2.59483341549028	0.321250873215778	0.425967915287906	0.104717	1	94198190	F	II	BCAR3	5'UTR	opensea	5'UTR-opensea		rs186663716;rs114887163;rs528088844	0;1;31
cg11005503	-0.11365765225576	0.533715839782621	-11.2597254695976	6.54013757123326e-05	0.239108530552112	2.58711403016301	0.590544665910501	0.476887013654741	-0.113658	4	37002554	F	II		IGR	opensea	IGR-opensea		rs571069069	30
cg16610804	-0.0947057178254794	0.472816644218613	-11.2325794886785	6.62166441808863e-05	0.239108530552112	2.57482174973128	0.520169503131352	0.425463785305873	-0.0947057	12	43685563	F	II		IGR	opensea	IGR-opensea		rs11181997;rs574134055	27;50
cg13030404	-0.0751428043013412	0.137286716432194	-11.2145040477993	6.67661601891289e-05	0.239108530552112	2.56661658847294	0.174858118582864	0.0997153142815229	-0.0751428	4	87813277	R	I	C4orf36	5'UTR	island	5'UTR-island	chr4:87813172-87813718	rs13151671;rs6837572;rs553355189	50;36;34
cg15566248	-0.108050337054825	0.244760748388133	-11.2074349468506	6.69825339076765e-05	0.239108530552112	2.56340323509383	0.298785916915546	0.190735579860721	-0.10805	5	31784534	R	II		IGR	opensea	IGR-opensea		rs79010275;rs148067565	41;19
cg04385236	-0.0910306185380949	0.569762288773475	-11.1939273106033	6.73982887416555e-05	0.239108530552112	2.55725625525147	0.615277598042523	0.524246979504428	-0.0910306	3	157261273	R	II	C3orf55	5'UTR	shore	5'UTR-shore	chr3:157260666-157261224	rs112139659	1
cg10294502	-0.0946374429913177	0.421539124792911	-11.1744087348879	6.80044534024217e-05	0.239108530552112	2.5483578038897	0.46885784628857	0.374220403297252	-0.0946374	1	214140585	R	II	PROX1-AS1	Body	opensea	Body-opensea		rs144950484;rs556145375;rs568067769;rs536509421	50;40;15;1
cg13911707	-0.073024581663863	0.45042739475819	-11.1613912735204	6.84123013996634e-05	0.239108530552112	2.54241262079034	0.486939685590122	0.413915103926259	-0.0730246	1	247496404	R	II	ZNF496	TSS1500	shore	TSS1500-shore	chr1:247494249-247495840
cg20332645	-0.0643046699633295	0.9086801995295	-11.1593944591533	6.84751185518994e-05	0.239108530552112	2.5414999097101	0.940832534511165	0.876527864547835	-0.0643047	4	1400869	F	I		IGR	island	IGR-island	chr4:1396291-1401730
cg27219276	-0.10810459809473	0.750618709208285	-11.1516830334075	6.87183503410638e-05	0.239108530552112	2.53797327031364	0.80467100825565	0.69656641016092	-0.108105	7	150077602	R	II	ZNF775	5'UTR	shore	5'UTR-shore	chr7:150075939-150076856	rs575584110	36
cg24085426	-0.0556450776420994	0.905557395937124	-11.1473740245988	6.88547084043934e-05	0.239108530552112	2.53600134943601	0.933379934758174	0.877734857116075	-0.0556451	12	47583278	R	II		IGR	opensea	IGR-opensea		rs541362955	24
cg10786691	-0.0587517937454474	0.888341092168243	-11.1408598444651	6.90614561373913e-05	0.239108530552112	2.53301851454231	0.917716989040967	0.85896519529552	-0.0587518	4	113239537	F	II	ALPK1	5'UTR	opensea	5'UTR-opensea		rs180694406;rs527826797	12;33
cg03832697	0.0827163466875656	0.561051256505395	11.1367842327737	6.91911812452151e-05	0.239108530552112	2.53115121457865	0.519693083161612	0.602409429849177	0.0827163	15	38228220	F	II	TMCO5A	5'UTR	opensea	5'UTR-opensea		rs190216155;rs114388720	0;1
cg20117675	-0.166009379220543	0.466283966567585	-11.125647739738	6.95471218250404e-05	0.239108530552112	2.52604461695339	0.549288656177857	0.383279276957314	-0.166009	6	30641220	R	II	DHX16	TSS1500	shore	TSS1500-shore	chr6:30640431-30640853	rs574211558;rs543224608	34;26
cg22899669	-0.0784795581336781	0.821582322142103	-11.1169464775445	6.98267341606451e-05	0.239108530552112	2.52205034619489	0.860822101208942	0.782342543075264	-0.0784796	6	138692918	R	II		IGR	opensea	IGR-opensea
cg09339907	-0.0860261973451961	0.869016673523842	-11.1168654742735	6.98293434068168e-05	0.239108530552112	2.5220131441487	0.91202977219644	0.826003574851244	-0.0860262	17	48448140	F	II	MRPL27	Body	shelf	Body-shelf	chr17:48450456-48450665	rs545358280;rs565200369	7;44
cg19603847	-0.307607085777464	0.19135564806258	-11.095203382331	7.0531266472455e-05	0.239108530552112	2.51205261232269	0.345159190951311	0.0375521051738476	-0.307607	7	42276981	F	I	GLI3	TSS1500	island	TSS1500-island	chr7:42276003-42277850	rs543165398	48
cg08024468	-0.0526237520925018	0.926979341442673	-11.0860084503553	7.08317299903075e-05	0.239108530552112	2.50781749289029	0.953291217488924	0.900667465396422	-0.0526238	9	123458420	R	II	MEGF9	Body	opensea	Body-opensea		rs190234975;rs557829028;rs549528303;rs538976022;rs534158179;rs149566441	46;40;38;23;3;1
cg10704086	-0.178383388125601	0.13631941747539	-11.0816763752448	7.0973813340417e-05	0.239108530552112	2.50582068857694	0.225511111538191	0.0471277234125893	-0.178383	1	199826512	F	II		IGR	opensea	IGR-opensea		rs112971082;rs186952520	0;7
cg11422288	-0.0551770585163825	0.166529675278781	-11.0744090112359	7.12129250373275e-05	0.239108530552112	2.5024687736545	0.194118204536972	0.13894114602059	-0.0551771	2	113764164	R	II	IL36A	Body	opensea	Body-opensea		rs111846441	2
cg06814851	-0.0593832219049417	0.750194663005163	-11.0724945639424	7.12760726700215e-05	0.239108530552112	2.50158533089296	0.779886273957634	0.720503052052692	-0.0593832	17	25707968	R	II		IGR	opensea	IGR-opensea		rs60883879;rs554966038	38;23
cg00270974	-0.0685464883256465	0.68192289806566	-11.0569793488965	7.17902859821879e-05	0.239108530552112	2.49441880618593	0.716196142228483	0.647649653902836	-0.0685465	6	39745834	R	II		IGR	opensea	IGR-opensea		rs539619565;rs140198357	12;2
cg04296790	0.143650447791134	0.769429813185722	11.0441533227793	7.22186834180186e-05	0.239108530552112	2.4884851933389	0.697604589290154	0.841255037081289	0.14365	3	46621592	R	II	TDGF1	Body	shelf	Body-shelf	chr3:46618307-46618669	rs199536679;rs201516372;rs191449374;rs200408700	51;43;37;2
cg15139248	-0.11929221897535	0.150057892381361	-11.0430885854712	7.22543818561241e-05	0.239108530552112	2.48799224531861	0.209704001869036	0.0904117828936862	-0.119292	1	11160154	R	II	EXOSC10	TSS1500	shore	TSS1500-shore	chr1:11159387-11160136	rs141947223	44
cg07800208	-0.20592448569431	0.21581299203548	-11.0319439526992	7.26292918329755e-05	0.239108530552112	2.48282908025725	0.318775234882635	0.112850749188325	-0.205924	7	97157869	F	II		IGR	opensea	IGR-opensea		rs553107556;rs191566797;rs544904476	15;24;48
cg25452361	0.0829622819247723	0.130642564147025	11.0217304734264	7.29748965176871e-05	0.239108530552112	2.47809174467273	0.089161423184639	0.172123705109411	0.0829623	7	26676191	F	II	C7orf71	TSS1500	opensea	TSS1500-opensea		rs148530514	23
cg09215510	-0.075814312782144	0.415150313347188	-10.9918069113111	7.39986905344973e-05	0.239108530552112	2.46418154528192	0.45305746973826	0.377243156956116	-0.0758143	7	150724046	R	II	ABCB8	TSS1500	shore	TSS1500-shore	chr7:150725173-150726018	rs552178886	1
cg07110981	0.0908691177068975	0.810767143968297	10.9861188799584	7.41952124784929e-05	0.239108530552112	2.46153222988685	0.765332585114848	0.856201702821745	0.0908691	11	102624673	R	II		IGR	opensea	IGR-opensea		rs552214469;rs143823446;rs538383058	36;34;14
cg26297530	-0.0493271510962298	0.950925264730151	-10.9755476138885	7.45620903269777e-05	0.239108530552112	2.45660403515195	0.975588840278266	0.926261689182036	-0.0493272	19	7680259	F	I	KIAA1543	Body	island	Body-island	chr19:7680088-7680596	rs576871568;rs539173876;rs182143464;rs575974357	30;34;46;50
cg09778229	-0.476794978552366	0.314744749894556	-10.9600861830556	7.51025480391146e-05	0.239108530552112	2.44938575197156	0.553142239170739	0.076347260618373	-0.476795	10	48354530	R	I	ZNF488	TSS1500	island	TSS1500-island	chr10:48354459-48355197
cg16506566	-0.0754923715734648	0.792290077529003	-10.9549399709009	7.52834603031208e-05	0.239108530552112	2.44698047257451	0.830036263315736	0.754543891742271	-0.0754924	5	10420680	F	II	MARCH6	Body	opensea	Body-opensea		rs546500744	38
cg04487274	-0.0825093278260935	0.829832118884784	-10.9419660029503	7.57418420721092e-05	0.239108530552112	2.44091052461622	0.871086782797831	0.788577454971737	-0.0825093	2	112380704	R	II		IGR	opensea	IGR-opensea		rs13005823;rs556449785	48;31
cg17279839	0.0645138720757685	0.853859376639234	10.9295066482862	7.61851476255144e-05	0.239108530552112	2.43507315105607	0.82160244060135	0.886116312677119	0.0645139	7	150038598	R	II	RARRES2	5'UTR	island	5'UTR-island	chr7:150037459-150039031
cg10236271	-0.0642707801246205	0.601724072161769	-10.9190816766839	7.65584254377681e-05	0.239108530552112	2.43018273556981	0.633859462224079	0.569588682099459	-0.0642708	16	30511138	R	I	ITGAL	Body	opensea	Body-opensea
cg25793447	-0.0783446967733626	0.830881240164225	-10.9103934605624	7.68711676590299e-05	0.239108530552112	2.42610273548365	0.870053588550907	0.791708891777544	-0.0783447	12	6428916	F	II	PLEKHG6	Body	opensea	Body-opensea		rs185613618;rs537387011;rs116264695	0;1;12
cg03602288	-0.128991618420793	0.860487962090519	-10.8967130897776	7.73666716771635e-05	0.239108530552112	2.41967046196607	0.924983771300915	0.795992152880122	-0.128992	17	46641863	F	I	HOXB3	5'UTR	island	5'UTR-island	chr17:46641534-46642110	rs557322172;rs374658161;rs28589381;rs111515283;rs114782276	24;26;40;46;47
cg19932370	-0.0813829247270488	0.674205390917038	-10.8960037122354	7.73924680771142e-05	0.239108530552112	2.41933665943416	0.714896853280563	0.633513928553514	-0.0813829	20	60495486	F	II	CDH4	Body	shore	Body-shore	chr20:60494768-60495449	rs141750565;rs528273906;rs73917141	13;25;43
cg23439277	0.0864314067315431	0.633373665962132	10.890833488217	7.75807895401412e-05	0.239108530552112	2.41690298317276	0.59015796259636	0.676589369327903	0.0864314	10	95790874	F	II	PLCE1	Body	opensea	Body-opensea		rs558409444;rs577951879	1;11
cg24874802	-0.0749462824140831	0.585250488051233	-10.8876898857254	7.76955573980453e-05	0.239108530552112	2.41542257723976	0.622723629258275	0.547777346844191	-0.0749463	5	149618974	F	II	CAMK2A	Body	opensea	Body-opensea		rs531852601	0
cg17207690	0.0708614760064814	0.7920401494341	10.8817659495923	7.79123761036282e-05	0.239108530552112	2.41263143821475	0.756609411430859	0.82747088743734	0.0708615	2	232393064	R	II	NMUR1	Body	shore	Body-shore	chr2:232394763-232395337	rs367688643;rs138714852;rs199618212;rs200334481;rs147387907	40;30;7;6;1
cg24587601	-0.0577269994474057	0.944026749419767	-10.8765190143614	7.81050131629226e-05	0.239108530552112	2.41015774803769	0.97289024914347	0.915163249696065	-0.057727	20	54987140	R	II	CASS4	TSS200	opensea	TSS200-opensea		rs181617792	17
cg13978856	-0.145646434432993	0.721424796704933	-10.8719381386094	7.8273656384795e-05	0.239108530552112	2.40799689921536	0.79424801392143	0.648601579488437	-0.145646	4	40918191	F	II	APBB2	Body	opensea	Body-opensea
cg17043988	0.102221888665233	0.653236581669271	10.8102750172723	8.0586143231027e-05	0.239108530552112	2.37880271298758	0.602125637336654	0.704347526001887	0.102222	22	25389099	R	II		IGR	opensea	IGR-opensea		rs5760780;rs577591869	21;2
cg24215978	-0.124608754936126	0.694716485242392	-10.8083097645829	8.06611605115374e-05	0.239108530552112	2.37786898347549	0.757020862710455	0.632412107774329	-0.124609	4	16900211	F	II	LDB2	1stExon	opensea	1stExon-opensea		rs34689111	10
cg01712233	-0.0782335412798966	0.791391298229238	-10.8013554988485	8.09272804835516e-05	0.239108530552112	2.37456324083504	0.830508068869186	0.75227452758929	-0.0782335	14	55840839	R	II	ATG14	Body	opensea	Body-opensea		rs543547984	8
cg15786574	-0.119997332686938	0.246739715194841	-10.7827439537527	8.1644607102018e-05	0.239108530552112	2.36570358367923	0.30673838153831	0.186741048851372	-0.119997	10	95136297	F	II	MYOF	Body	opensea	Body-opensea		rs542112173;rs562428217;rs530393180;rs543842376;rs192982627	1;6;16;28;35
cg15754112	-0.120645018883335	0.489318911290202	-10.7655573489183	8.23136894906949e-05	0.239108530552112	2.35750594909494	0.549641420731869	0.428996401848535	-0.120645	10	78864253	F	II	KCNMA1	Body	opensea	Body-opensea
cg13148669	-0.0599739051947153	0.903988032301871	-10.7542011144651	8.27593458569601e-05	0.239108530552112	2.35208066966291	0.933974984899229	0.874001079704513	-0.0599739	1	23003692	F	II		IGR	island	IGR-island	chr1:23003416-23003831	rs558613826;rs577191480	22;23
cg13704504	-0.0524116643293903	0.92026062334892	-10.7530607762456	8.28042537186478e-05	0.239108530552112	2.35153551046748	0.946466455513615	0.894054791184225	-0.0524117	11	2403018	R	II	CD81	5'UTR	shelf	5'UTR-shelf	chr11:2398223-2399598	rs874330;rs187799181	18;9
cg25651283	-0.119916655933384	0.670154199410369	-10.7424253429622	8.32244780904431e-05	0.239108530552112	2.34644771692569	0.730112527377061	0.610195871443676	-0.119917	12	49488687	F	II	DHH	TSS200	shore	TSS200-shore	chr12:49487963-49488202
cg03117383	-0.0770928019101674	0.0712998357842668	-10.7363231146649	8.34667244137805e-05	0.239108530552112	2.34352580341888	0.10984623673935	0.0327534348291831	-0.0770928	10	85900278	F	II	GHITM	5'UTR	shore	5'UTR-shore	chr10:85899058-85899640
cg00931528	-0.094851718325098	0.211508263830042	-10.7354425099783	8.35017513643683e-05	0.239108530552112	2.34310398189242	0.258934122992591	0.164082404667493	-0.0948517	14	81104622	R	II	CEP128	Body	opensea	Body-opensea		rs562271708	31
cg26089753	-0.103820930391698	0.627361125554567	-10.7260026399279	8.38783240970027e-05	0.239108530552112	2.33857955686052	0.679271590750416	0.575450660358717	-0.103821	6	152127821	F	II	ESR1	TSS1500	shore	TSS1500-shore	chr6:152128822-152129771
cg12441967	-0.0956426941128515	0.618141308777242	-10.7197069498153	8.4130584725452e-05	0.239108530552112	2.33555945642034	0.665962655833667	0.570319961720816	-0.0956427	22	17602561	R	II	CECR6	TSS1500	island	TSS1500-island	chr22:17600563-17602611
cg05023809	0.0524591615855667	0.924497173945557	10.7174260099922	8.42222001771901e-05	0.239108530552112	2.33446474562319	0.898267593152773	0.95072675473834	0.0524592	13	30462667	F	II	LINC00297	TSS200	opensea	TSS200-opensea		rs192429470;rs530958587;rs184792349;rs9551767	0;1;9;45
cg08485587	-0.101512187355454	0.721063731285372	-10.7150832638078	8.43164207666095e-05	0.239108530552112	2.33334008182804	0.771819824963099	0.670307637607644	-0.101512	5	40682948	R	II	PTGER4	Body	shore	Body-shore	chr5:40679502-40682081	rs531606874	39
cg24523650	-0.0914798684475233	0.25922634057596	-10.6884784311598	8.53951931750472e-05	0.239108530552112	2.32054747489709	0.304966274799722	0.213486406352199	-0.0914799	2	37381088	R	II	EIF2AK2	5'UTR	shelf	5'UTR-shelf	chr2:37383901-37384402	rs180720292;rs113207040	38;10
cg12829597	-0.0478722374257466	0.736379727562511	-10.6843903310786	8.55623979828677e-05	0.239108530552112	2.31857839479445	0.760315846275385	0.712443608849638	-0.0478722	14	103385891	R	II		IGR	shelf	IGR-shelf	chr14:103389016-103390248	rs555094901;rs571729326;rs540585174	41;39;28
cg14472052	-0.308801866143024	0.242546012417	-10.6747316531036	8.59589792509103e-05	0.239108530552112	2.31392261152712	0.396946945488513	0.0881450793454883	-0.308802	2	206619322	R	II	NRP2	Body	opensea	Body-opensea		rs190435594;rs553517294	45;1
cg10491546	-0.104285428396824	0.265391285597957	-10.6707736188903	8.61221210745546e-05	0.239108530552112	2.31201326519391	0.317533999796369	0.213248571399545	-0.104285	10	126752908	R	II	CTBP2	5'UTR	opensea	5'UTR-opensea
cg25810368	-0.0965882612534642	0.0952777484553197	-10.6694993597459	8.61747211153113e-05	0.239108530552112	2.31139838599828	0.143571879082052	0.0469836178285876	-0.0965883	6	55731318	R	II	BMP5	Body	opensea	Body-opensea		rs376966496;rs184799706	41;13
cg03314530	-0.0821325687689034	0.178735636617156	-10.6650641659113	8.63580971019708e-05	0.239108530552112	2.30925755140354	0.219801921001608	0.137669352232704	-0.0821326	11	132985310	F	II	OPCML	Body	opensea	Body-opensea		rs533255595;rs560824050;rs528201587;rs527418254;rs74952227;rs187949541	9;11;24;30;37;46
cg04077293	0.088286589540069	0.880010870093466	10.6620431218813	8.64832679265063e-05	0.239108530552112	2.30779870888692	0.835867575323431	0.9241541648635	0.0882866	X	70416006	F	II		IGR	opensea	IGR-opensea
cg03520282	-0.186359390891195	0.578491579108272	-10.6421417654691	8.73132142395278e-05	0.239108530552112	2.29817615577194	0.671671274553869	0.485311883662674	-0.186359	8	16856591	R	II	FGF20	Body	shelf	Body-shelf	chr8:16859044-16859452	rs17550039	47
cg26986447	-0.0612442211558596	0.893110554901738	-10.6378903852029	8.74917263582325e-05	0.239108530552112	2.29611778417857	0.923732665479668	0.862488444323808	-0.0612442	17	27406701	F	II	MYO18A	Body	shore	Body-shore	chr17:27406753-27408059	rs575228373;rs542906741;rs561185485	30;35;36
cg16218494	-0.0717923720375063	0.127905415525953	-10.6375828851394	8.75046547450564e-05	0.239108530552112	2.29596886530869	0.163801601544707	0.0920092295072002	-0.0717924	11	34426751	F	II		IGR	opensea	IGR-opensea		rs148436829;rs571055852;rs540080511;rs546992207;rs142551022;rs11032656;rs555879565	1;12;26;28;35;46;51
cg02345247	-0.110573875447296	0.690396517378729	-10.6316726037329	8.7753582609562e-05	0.239108530552112	2.29310558615239	0.745683455102377	0.635109579655081	-0.110574	15	100804162	F	II	ADAMTS17	Body	opensea	Body-opensea		rs149693069;rs145509467;rs531146325;rs193289495;rs28583454	8;14;17;19;22
cg14644418	0.0545343692853054	0.372810649445644	10.6135102825357	8.85237873844872e-05	0.239108530552112	2.28429485864215	0.345543464802991	0.400077834088297	0.0545344	10	129536661	F	II	FOXI2	Body	island	Body-island	chr10:129534410-129537366	rs533187354	44
cg14657525	-0.0773343949817246	0.90542080453822	-10.6090870731503	8.87125679376795e-05	0.239108530552112	2.28214640117613	0.944088002029082	0.866753607047357	-0.0773344	3	32859099	R	II	TRIM71	TSS1500	island	TSS1500-island	chr3:32858194-32860506	rs564734942;rs532212441;rs550417562	51;32;8
cg27200824	0.0520977112639469	0.627170389003276	10.6089882720036	8.87167901487103e-05	0.239108530552112	2.28209839897196	0.601121533371303	0.65321924463525	0.0520977	17	135070	R	I	RPH3AL	Body	shelf	Body-shelf	chr17:137328-137600	rs111355057;rs143888822	34;15
cg23584332	-0.108055577073292	0.652586946269066	-10.6055306770335	8.88646980342429e-05	0.239108530552112	2.28041820359043	0.706614734805712	0.59855915773242	-0.108056	10	54068462	F	II		IGR	opensea	IGR-opensea		rs545822459;rs555868029	16;39
cg06693029	-0.0968056070109833	0.189637469091294	-10.6009179470314	8.90624733841413e-05	0.239108530552112	2.27817566485573	0.238040272596786	0.141234665585803	-0.0968056	14	102786150	R	I	ZNF839	5'UTR	island	5'UTR-island	chr14:102785930-102786538	rs527395887;rs547513991	44;33
cg16301913	0.0762663325944959	0.626562404991166	10.5968660421559	8.92366316061406e-05	0.239108530552112	2.27620482246784	0.588429238693918	0.664695571288414	0.0762663	11	128261608	F	II		IGR	opensea	IGR-opensea		rs554415235	1
cg03449922	-0.0714288671976916	0.882113015331863	-10.5950172850737	8.93162280835785e-05	0.239108530552112	2.27530529167544	0.917827448930708	0.846398581733017	-0.0714289	7	132953368	F	II	EXOC4	Body	opensea	Body-opensea		rs551530600;rs146770088	1;7
cg01060419	-0.0822672947052304	0.169290062117786	-10.5947350834731	8.93283853766952e-05	0.239108530552112	2.27516796734317	0.210423709470401	0.12815641476517	-0.0822673	3	42121982	R	II		IGR	opensea	IGR-opensea		rs188831057	39
cg27226618	-0.105331528672515	0.292965080029425	-10.587777987817	8.96287168557897e-05	0.239108530552112	2.27178114713004	0.345630844365682	0.240299315693168	-0.105332	2	265872	F	II	ACP1	Body	shore	Body-shore	chr2:263400-265238	rs79851395;rs186708534;rs190307468	7;13;48
cg26986958	-0.0586768129190984	0.93512174900827	-10.584521470103	8.97697072276654e-05	0.239108530552112	2.27019491719386	0.964460155467819	0.905783342548721	-0.0586768	10	686354	F	II	DIP2C	Body	shore	Body-shore	chr10:685033-685407	rs544848209	34
cg03179401	0.107829921721893	0.554948675648381	10.5782630336112	9.00414008958637e-05	0.239108530552112	2.2671448448291	0.501033714787434	0.608863636509327	0.10783	6	108871173	R	II		IGR	opensea	IGR-opensea		rs564020894;rs573459032	49;47
cg19209043	0.254874813227812	0.526369979704877	10.5702512365709	9.0390630138634e-05	0.239108530552112	2.26323714084938	0.398932573090971	0.653807386318783	0.254875	8	29763134	F	II		IGR	opensea	IGR-opensea		rs556413387	33
cg09372449	0.0643908729922457	0.856790041196219	10.5449206491728	9.15053410776274e-05	0.239108530552112	2.2508591740803	0.824594604700096	0.888985477692342	0.0643909	16	2760410	F	II		IGR	shelf	IGR-shelf	chr16:2757535-2757911	rs575985097;rs568610054;rs538078332;rs182264624	0;6;10;51
cg08259049	0.0512742775791262	0.689605749916574	10.5418630987558	9.16409878307505e-05	0.239108530552112	2.24936269926388	0.66396861112701	0.715242888706137	0.0512743	15	77989771	R	II	LINGO1	TSS1500	opensea	TSS1500-opensea		rs555122854	2
cg18249506	-0.102484478710511	0.823819650154851	-10.5359431867031	9.19042971546319e-05	0.239108530552112	2.24646382116548	0.875061889510107	0.772577410799596	-0.102484	4	39657770	R	II		IGR	opensea	IGR-opensea
cg01145442	0.0820975421450214	0.805831799226137	10.5325603875964	9.20551602151842e-05	0.239108530552112	2.24480645763633	0.764783028153626	0.846880570298648	0.0820975	11	6790970	F	II	OR2AG2	TSS1500	opensea	TSS1500-opensea		rs144627970;rs573857591	0;22
cg08499347	-0.0655451003558707	0.622720907312783	-10.5297305690951	9.21815865233525e-05	0.239108530552112	2.24341953673495	0.655493457490718	0.589948357134848	-0.0655451	10	135255022	F	II		IGR	island	IGR-island	chr10:135254747-135255023	rs547136952;rs190770489	1;40
cg26838015	-0.0623286696947373	0.811244212762941	-10.5284287783256	9.2239814763969e-05	0.239108530552112	2.24278136863805	0.842408547610309	0.780079877915572	-0.0623287	4	78072602	F	II		IGR	opensea	IGR-opensea		rs558322730;rs72861638;rs185868635	5;7;40
cg10381121	-0.193958373324346	0.623472202787803	-10.521963860992	9.25296302237126e-05	0.239108530552112	2.23961073264315	0.720451389449976	0.52649301612563	-0.193958	14	100396555	R	II	EML1	Body	opensea	Body-opensea		rs56687055	36
cg25874901	-0.113301754939461	0.88393574607419	-10.5201749785078	9.26100137151122e-05	0.239108530552112	2.23873299116085	0.940586623543921	0.82728486860446	-0.113302	21	43381617	F	II		IGR	opensea	IGR-opensea
cg03428864	-0.0707022122099812	0.418725469592182	-10.5117535644688	9.29895393976521e-05	0.239108530552112	2.23459852862474	0.454076575697173	0.383374363487192	-0.0707022	3	25469925	F	II	RARB	5'UTR	opensea	5'UTR-opensea
cg25702392	-0.0775539860004053	0.485784181593498	-10.5055653503552	9.32695924733939e-05	0.239108530552112	2.23155795137322	0.5245611745937	0.447007188593295	-0.077554	22	30434458	F	II	HORMAD2-AS1	Body	opensea	Body-opensea		rs192267427	46
cg00974685	-0.159702655796173	0.229770502971271	-10.5044544447701	9.33199728229151e-05	0.239108530552112	2.23101188417322	0.309621830869357	0.149919175073184	-0.159703	10	113759413	R	II		IGR	opensea	IGR-opensea		rs180873048;rs535885719	39;2
cg12487466	-0.0529852605175134	0.738158925778926	-10.4951445434394	9.37434483595598e-05	0.239108530552112	2.22643290605665	0.764651556037682	0.711666295520169	-0.0529853	7	45001963	F	II		IGR	shore	IGR-shore	chr7:45002111-45002845	rs147897902	37
cg09776246	-0.0898339392814098	0.800759034413176	-10.4937356765396	9.38077303051337e-05	0.239108530552112	2.22573955163769	0.845676004053881	0.755842064772471	-0.0898339	3	47614202	R	II	CSPG5	Body	opensea	Body-opensea		rs137922531;rs148549926;rs201374716;rs535944366;rs201603317	24;23;8;2;1
cg10314133	-0.132360138568653	0.880000347766768	-10.4911506137155	9.39258135528069e-05	0.239108530552112	2.22446706270883	0.946180417051095	0.813820278482441	-0.13236	1	2125114	R	II	C1orf86	Body	shore	Body-shore	chr1:2126048-2126642	rs114983157	30
cg06887328	0.0732112270532158	0.299783739328366	10.4885441039363	9.40450541516655e-05	0.239108530552112	2.22318364173715	0.263178125801758	0.336389352854974	0.0732112	17	499631	F	II	VPS53	Body	opensea	Body-opensea		rs559034445;rs570820815;rs538346760;rs556595111;rs73277159	10;18;28;33;47
cg15837832	-0.310754752685387	0.20079653187467	-10.4879039474217	9.40743668623701e-05	0.239108530552112	2.22286837708207	0.356173908217364	0.0454191555319766	-0.310755	12	132414754	R	I	PUS1	Body	island	Body-island	chr12:132413338-132414801	rs542810930	51
cg05709478	-0.0534035189815225	0.905425253951046	-10.4844917334777	9.42307938967884e-05	0.239108530552112	2.22118754467506	0.932127013441807	0.878723494460285	-0.0534035	1	6581295	R	II	PLEKHG5	TSS1500	opensea	TSS1500-opensea		rs12410405;rs147857545	14;3
cg14022840	0.104983247614643	0.613253148051142	10.4788848749395	9.44884978279456e-05	0.239108530552112	2.21842424347735	0.56076152424382	0.665744771858463	0.104983	1	241162718	F	II	RGS7	Body	opensea	Body-opensea
cg12407867	-0.0554251493856127	0.822028915825244	-10.4691489407699	9.49379625286992e-05	0.239108530552112	2.2136218094206	0.849741490518051	0.794316341132438	-0.0554251	4	1167369	F	I	LOC100130872-SPON2	Body	shore	Body-shore	chr4:1164515-1166582	rs4974567;rs563815233	18;39
cg13976375	-0.0663687533740931	0.496178518310172	-10.4655871024175	9.51030268913664e-05	0.239108530552112	2.21186354901801	0.529362894997219	0.462994141623125	-0.0663688	1	39281613	R	II		IGR	shore	IGR-shore	chr1:39283609-39284576	rs112586896;rs142423723	49;24
cg05129572	-0.0551832252896191	0.361096639932425	-10.4638443960192	9.51839115966126e-05	0.239108530552112	2.21100302504072	0.388688252577234	0.333505027287615	-0.0551832	15	56138634	F	II	NEDD4	Body	opensea	Body-opensea
cg06164364	-0.100878203085445	0.542042668409136	-10.4616867941458	9.52841654762432e-05	0.239108530552112	2.20993739738551	0.592481769951859	0.491603566866414	-0.100878	17	39186669	R	II	KRTAP1-4	TSS1500	opensea	TSS1500-opensea
cg19645721	-0.0540996410319713	0.77332853282723	-10.4595059867413	9.53856242833555e-05	0.239108530552112	2.20886004535489	0.800378353343216	0.746278712311245	-0.0540996	18	18947264	F	II	GREB1L	5'UTR	opensea	5'UTR-opensea		rs527258957	13
cg03476109	-0.170885004645266	0.504653359410862	-10.4527992039377	9.56984473421634e-05	0.239108530552112	2.20554513290297	0.590095861733494	0.419210857088229	-0.170885	2	27408527	R	II		IGR	opensea	IGR-opensea		rs563210429	30
cg17433678	-0.0743525090876335	0.642124780907545	-10.4427273563295	9.61705040322939e-05	0.239223811717751	2.20056228437233	0.679301035451362	0.604948526363728	-0.0743525	10	3135764	R	II	PFKP	Body	opensea	Body-opensea		rs573789594	18
cg03649047	-0.0498204537895212	0.689212957245655	-10.4244675842456	9.70333466484006e-05	0.239223811717751	2.19151417597894	0.714123184140416	0.664302730350895	-0.0498205	19	11529133	R	II	RGL3	Body	shore	Body-shore	chr19:11529213-11529588
cg06117133	-0.0580678793073173	0.905101976177863	-10.4237611505032	9.70669114465852e-05	0.239223811717751	2.19116374823483	0.934135915831521	0.876068036524204	-0.0580679	16	67966621	F	II	CTRL	TSS1500	shelf	TSS1500-shelf	chr16:67969290-67970418	rs547325469;rs565530433	7;34
cg19706169	-0.0528135297454327	0.845005728701309	-10.4198016528988	9.72552929603426e-05	0.239223811717751	2.18919911497648	0.871412493574025	0.818598963828592	-0.0528135	22	37265071	F	II	NCF4	Body	opensea	Body-opensea		rs2284027;rs35653530;rs188078015	8;41;48
cg09510180	-0.0630726077960956	0.900926544156698	-10.4076441193858	9.78364157313723e-05	0.239223811717751	2.18316126919497	0.932462848054746	0.86939024025865	-0.0630726	1	10895978	F	I		IGR	island	IGR-island	chr1:10895895-10896117
cg01525788	-0.120170662164044	0.558082419794753	-10.379152145344	9.92144466764798e-05	0.239223811717751	2.16897865185032	0.618167750876775	0.497997088712731	-0.120171	17	64345224	R	II	PRKCA	Body	opensea	Body-opensea
cg18633379	-0.1663523182047	0.134114257287406	-10.3761971846525	9.93586719627475e-05	0.239223811717751	2.16750512768144	0.217290416389756	0.0509380981850564	-0.166352	18	59855274	R	I	PIGN	TSS1500	shore	TSS1500-shore	chr18:59853977-59855252	rs199924825;rs375021462	29;25
cg04745384	-0.0731457757007192	0.898183809135296	-10.374552358826	9.94390595701245e-05	0.239223811717751	2.16668470354017	0.934756696985655	0.861610921284936	-0.0731458	12	52242468	R	II		IGR	island	IGR-island	chr12:52240772-52242547
cg27219399	-0.0817239547164211	0.388051272659728	-10.372723109738	9.95285506633374e-05	0.239223811717751	2.16577211148118	0.428913250017938	0.347189295301517	-0.081724	15	67835830	R	II	MAP2K5	Body	shore	Body-shore	chr15:67834786-67835510	rs151326361	43
cg07712540	-0.0903467167714931	0.335579471346356	-10.3685517140953	9.97329807244404e-05	0.239223811717751	2.16369034209736	0.380752829732102	0.290406112960609	-0.0903467	10	15763316	F	II	ITGA8	TSS1500	shore	TSS1500-shore	chr10:15761423-15762101	rs190365183;rs9333065;rs114673470	0;26;47
cg19897698	0.154283246694771	0.663328034976789	10.366449114127	9.98362119094807e-05	0.239223811717751	2.16264064980218	0.586186411629404	0.740469658324175	0.154283	2	235346782	R	II		IGR	opensea	IGR-opensea		rs186425619	2
cg15634474	-0.158275659091602	0.842386549438467	-10.3596919259787	0.000100168823899767	0.239223811717751	2.15926553099468	0.921524378984268	0.763248719892666	-0.158276	8	74211842	R	II	RDH10	Body	shelf	Body-shelf	chr8:74206223-74208179	rs375324923	44
cg22136937	0.0659083067388532	0.610505416438225	10.3595859422258	0.000100174051191032	0.239223811717751	2.15921257306616	0.577551263068798	0.643459569807652	0.0659083	7	155642017	R	II		IGR	opensea	IGR-opensea		rs568644308;rs536160234;rs372327820	36;33;19
cg10493166	0.0592320586811835	0.650819250578098	10.3318992324165	0.000101550699657528	0.240615856979379	2.14535629692227	0.621203221237506	0.680435279918689	0.0592321	9	125133121	R	II	PTGS1	TSS200	opensea	TSS200-opensea		rs76639084;rs576028663;rs193017131	29;15;3
cg10296742	-0.0525039277631693	0.957912078625164	-10.3307737863699	0.000101607130055307	0.240615856979379	2.14479212904531	0.984164042506749	0.93166011474358	-0.0525039	1	153610524	R	II	CHTOP	Body	shelf	Body-shelf	chr1:153606177-153606974	rs190055040	1
cg25444696	0.137243544507887	0.306771307777365	10.3191857261915	0.000102190318188407	0.240615856979379	2.1389790351768	0.238149535523421	0.375393080031308	0.137244	7	42386277	R	II		IGR	opensea	IGR-opensea		rs567745562;rs534786205;rs535159672	43;24;2
cg10837111	0.0926710435886419	0.728299786940919	10.315917102348	0.000102355530676011	0.240615856979379	2.13733796471358	0.681964265146598	0.77463530873524	0.092671	4	8127378	R	II	ABLIM2	Body	opensea	Body-opensea		rs73218479;rs550758088	7;6
cg03420040	0.0829563783749958	0.424295082276745	10.3136458116111	0.000102470518614028	0.240615856979379	2.13619726476964	0.382816893089247	0.465773271464243	0.0829564	16	1027383	R	I		IGR	shelf	IGR-shelf	chr16:1029878-1035327	rs551218082;rs117661550	18;1
cg26114907	0.0961889657606907	0.788313913705102	10.2980743972801	0.00010326296586991	0.241668384284667	2.12836898611359	0.740219430824756	0.836408396585447	0.096189	2	240009735	F	II	HDAC4	Body	shore	Body-shore	chr2:240007630-240008322	rs13418508	19
cg19309683	0.125308641358044	0.316821506218829	10.2876610884656	0.000103796947247198	0.241863768982209	2.12312613884097	0.254167185539808	0.379475826897851	0.125309	16	73599501	R	II		IGR	opensea	IGR-opensea
cg13691684	0.0795400566947184	0.894734896650038	10.283030804217	0.000104035428534883	0.241863768982209	2.12079291214093	0.854964868302679	0.934504924997397	0.0795401	13	113746478	R	II	MCF2L	Body	shore	Body-shore	chr13:113745161-113745644	rs147789970;rs548659348	43;19
cg05529995	-0.0510339896546188	0.889325823750803	-10.2720577181127	0.000104603180259216	0.242381103786384	2.11525860972035	0.914842818578113	0.863808828923494	-0.051034	1	90422510	F	II		IGR	opensea	IGR-opensea		rs114632246	1
cg00221271	-0.0712868829621416	0.883648428924221	-10.2320908337973	0.000106702224770026	0.243520797152319	2.09504276062417	0.919291870405291	0.84800498744315	-0.0712869	11	85912347	F	II		IGR	opensea	IGR-opensea		rs557649565;rs184462310;rs187261893	0;22;37
cg21075378	-0.127686300996395	0.324032982997544	-10.2265628556102	0.000106996448085146	0.243520797152319	2.09223938406919	0.387876133495742	0.260189832499347	-0.127686	18	44495876	R	II	PIAS2	Body	shore	Body-shore	chr18:44496910-44497832
cg23316648	-0.146284561454302	0.258618787832828	-10.2255551672686	0.000107050184791615	0.243520797152319	2.09172816988613	0.331761068559979	0.185476507105677	-0.146285	4	17096664	F	II		IGR	opensea	IGR-opensea		rs139666579;rs146781352;rs184172867;rs560547339	1;25;26;46
cg06700638	-0.0771661953896016	0.126646284808296	-10.2222163912109	0.000107228458427366	0.243520797152319	2.09003394363627	0.165229382503097	0.0880631871134956	-0.0771662	4	183164175	F	II		IGR	opensea	IGR-opensea		rs571525379;rs180920071;rs556829571;rs72698045	0;10;13;37
cg17586107	-0.06123159277284	0.861960322549105	-10.2169260606365	0.00010751165293396	0.243520797152319	2.0873481027001	0.892576118935524	0.831344526162685	-0.0612316	2	228605602	R	II		IGR	opensea	IGR-opensea
cg08188271	-0.0936172506713016	0.899645683269866	-10.2074299475151	0.000108022202324904	0.243520797152319	2.08252297210938	0.946454308605517	0.852837057934216	-0.0936173	6	26383004	F	II	BTN2A2	TSS1500	opensea	TSS1500-opensea		rs28419152;rs28506050;rs576925570	0;1;38
cg25107522	-0.0662044199948174	0.895327488689267	-10.204557097261	0.000108177221614884	0.243520797152319	2.08106220106307	0.928429698686676	0.862225278691858	-0.0662044	2	234297039	R	II	DGKD	Body	opensea	Body-opensea		rs150864006	2
cg05201344	-0.108175587523471	0.907011069319095	-10.2041408721642	0.000108199702926047	0.243520797152319	2.0808505215605	0.96109886308083	0.85292327555736	-0.108176	13	114304887	R	II	ATP4B	Body	shelf	Body-shelf	chr13:114302311-114302519	rs377231137;rs75312839;rs557447475	34;18;1
cg26969324	-0.0500657100949384	0.607380878584794	-10.2023143605213	0.000108298422375824	0.243520797152319	2.07992149424029	0.632413733632264	0.582348023537325	-0.0500657	1	55072472	F	II	ACOT11	Body	opensea	Body-opensea		rs548120769	1
cg14492928	0.062987896768731	0.736671904557368	10.1955125496589	0.000108666983156586	0.243520797152319	2.07646015521447	0.705177956173002	0.768165852941733	0.0629879	12	115197368	R	II		IGR	opensea	IGR-opensea
cg25069770	-0.077383054479381	0.0784364447283663	-10.172947497013	0.000109900328978674	0.243520797152319	2.06495789563187	0.117127971968057	0.0397449174886757	-0.0773831	11	41729341	R	II		IGR	opensea	IGR-opensea
cg22238627	0.0617534827070175	0.877169726432537	10.1695342563212	0.000110088322365687	0.243520797152319	2.06321545841208	0.846292985079028	0.908046467786046	0.0617535	16	85577361	R	II		IGR	opensea	IGR-opensea		rs561518718	25
cg08909448	0.0636809330012251	0.0610395244031299	10.166895998563	0.000110233891492872	0.243520797152319	2.06186817979351	0.0291990579025174	0.0928799909037425	0.0636809	15	25010154	F	II		IGR	opensea	IGR-opensea		rs559482710;rs538689662;rs189551174	0;20;36
cg26628793	0.0776359896551112	0.288237460095312	10.1621657587946	0.000110495457322963	0.243520797152319	2.0594515730139	0.249419465267756	0.327055454922867	0.077636	5	14981392	F	II		IGR	opensea	IGR-opensea		rs537914606;rs556308059;rs147574829;rs554114947	1;11;43;48
cg17072903	-0.0649648004745151	0.702139828315207	-10.1617809994931	0.000110516765361369	0.243520797152319	2.059254948006	0.734622228552464	0.669657428077949	-0.0649648	10	5378396	R	II		IGR	opensea	IGR-opensea		rs566541727	45
cg25112611	-0.265281436179876	0.169650781164316	-10.1564515535652	0.00011081241024058	0.243520797152319	2.05653053236986	0.302291499254253	0.0370100630743777	-0.265281	14	70233599	F	I	LOC100289511	Body	island	Body-island	chr14:70233570-70234668	rs577299653;rs544753973;rs3809399;rs376302000;rs73283383	0;16;33;34;45
cg06402050	-0.063337375091531	0.544012817092972	-10.1463929690201	0.000111372945040764	0.243520797152319	2.05138405822666	0.575681504638738	0.512344129547207	-0.0633374	12	30992898	R	II		IGR	opensea	IGR-opensea
cg26548574	0.30033261274139	0.588478914208293	10.1363329570925	0.000111936908354184	0.243520797152319	2.04623093504564	0.438312607837598	0.738645220578988	0.300333	8	89888638	F	II		IGR	opensea	IGR-opensea		rs140067719;rs80279897;rs557353568;rs575533334	0;11;27;32
cg26913155	-0.0587668181400661	0.605829186771455	-10.1362927649154	0.000111939168271789	0.243520797152319	2.04621033518995	0.635212595841488	0.576445777701422	-0.0587668	1	3128175	R	II	PRDM16	Body	opensea	Body-opensea		rs78987407	20
cg25830094	-0.0660972847497447	0.0408085154502078	-10.1346426385324	0.000112031997732787	0.243520797152319	2.04536450767575	0.0738571578250801	0.0077598730753354	-0.0660973	1	155532465	F	I	ASH1L	TSS200	island	TSS200-island	chr1:155531914-155533280
cg01000712	-0.0563769410301438	0.469539698499627	-10.1229967069848	0.000112689739570014	0.244152710705358	2.03939045653134	0.497728169014699	0.441351227984555	-0.0563769	20	4387215	F	II		IGR	opensea	IGR-opensea
cg21063428	0.0769963023446865	0.286453097050165	10.1172108713395	0.000113018206882309	0.244152710705358	2.0364195182203	0.247954945877822	0.324951248222509	0.0769963	10	88135939	R	II		IGR	shore	IGR-shore	chr10:88136644-88137288	rs144029834;rs188489596;rs563696668	47;9;1
cg26776175	-0.0620942224815862	0.0903531986141534	-10.0754918897892	0.000115420360645628	0.247376363806319	2.01493912068644	0.121400309854946	0.0593060873733603	-0.0620942	7	95064464	F	I	PON2	TSS200	shore	TSS200-shore	chr7:95064073-95064409	rs553355365;rs377767018;rs538988149;rs549260746	7;33;34;36
cg08757719	0.0916753869423252	0.0635562211113891	10.0748668339976	0.000115456806382535	0.247376363806319	2.01461650896018	0.0177185276402265	0.109393914582552	0.0916754	X	102862789	R	I	TCEAL3	TSS200	island	TSS200-island	chrX:102862719-102863148
cg25466396	0.0670500908426551	0.907301802190629	10.0729706142785	0.000115567454206366	0.247376363806319	2.01363766655809	0.873776756769302	0.940826847611957	0.0670501	1	244319008	R	II		IGR	opensea	IGR-opensea		rs191882166;rs575977465;rs544844357;rs149842706	49;26;23;1
cg22845765	-0.0730327401797204	0.23030726888744	-10.0444895071068	0.000117244522163494	0.249561975803339	1.99890987745376	0.2668236389773	0.193790898797579	-0.0730327	5	146970636	F	II		IGR	opensea	IGR-opensea		rs191329046;rs566152247	33;37
cg08737116	-0.0627394910732538	0.768522542888852	-10.0385228212025	0.000117599489488039	0.249561975803339	1.99581835873269	0.799892288425479	0.737152797352225	-0.0627395	1	116563487	F	II	SLC22A15	Body	opensea	Body-opensea		rs201894908;rs571248412	13;42
cg07479270	-0.0793227339027178	0.888052246579335	-10.0328425259026	0.000117938597474529	0.249561975803339	1.99287325935551	0.927713613530694	0.848390879627976	-0.0793227	2	47713462	F	II		IGR	opensea	IGR-opensea		rs35378649;rs535704784	0;47
cg19442920	-0.126097210069489	0.8408026667152	-10.0142690236829	0.000119055497314585	0.249561975803339	1.98322991243291	0.903851271749945	0.777754061680456	-0.126097	19	6371790	R	II	ALKBH7	TSS1500	shore	TSS1500-shore	chr19:6372722-6373218	rs562976426	48
cg06895675	0.143821148749456	0.587855700262902	10.0050997571606	0.000119611480368368	0.249561975803339	1.97846164332893	0.515945125888174	0.65976627463763	0.143821	10	88137553	F	II		IGR	shore	IGR-shore	chr10:88136644-88137288	rs537933232	43
cg23801435	0.122260564577426	0.668388733729091	10.0044193697978	0.000119652857919916	0.249561975803339	1.97810762295869	0.607258451440378	0.729519016017804	0.122261	5	67692436	R	II		IGR	opensea	IGR-opensea		rs186031948	1
cg21359576	-0.452389731927137	0.283183114652856	-9.98741438313561	0.000120692516388676	0.249561975803339	1.96925055394937	0.509377980616424	0.056988248689287	-0.45239	12	109124717	F	I	CORO1C	TSS200	island	TSS200-island	chr12:109124224-109125964	rs554775002;rs572470318	29;49
cg17390350	-0.0992323480295867	0.710524845707102	-9.9839026782279	0.000120908541943491	0.249561975803339	1.96741931844265	0.760141019721896	0.660908671692309	-0.0992323	7	42267747	F	I	GLI3	5'UTR	island	5'UTR-island	chr7:42267546-42267823	rs138988348;rs528811399	24;43
cg07109796	0.0713537370679088	0.712073721090556	9.97729650271926	0.000121316163787001	0.249561975803339	1.96397241470363	0.676396852556601	0.74775058962451	0.0713537	19	11379596	R	II		IGR	opensea	IGR-opensea		rs144532456	18
cg05628390	0.048730130204297	0.723796927861645	9.96200717733894	0.000122265796507436	0.249561975803339	1.95598484221316	0.699431862759496	0.748161992963793	0.0487301	1	2259411	F	II	MORN1	Body	shore	Body-shore	chr1:2258097-2258423
cg22891707	-0.0502598493642815	0.0758770706691758	-9.95724076093684	0.000122563633472687	0.249561975803339	1.95349185516404	0.101006995351317	0.0507471459870351	-0.0502598	2	7713711	R	II		IGR	opensea	IGR-opensea		rs563869609	51
cg25349350	-0.0521053478871233	0.67737786477662	-9.94948626551588	0.000123050015886221	0.249561975803339	1.94943308106572	0.703430538720181	0.651325190833058	-0.0521053	11	124543660	R	I	SIAE	1stExon	island	1stExon-island	chr11:124543384-124544046	rs577111385;rs202021641;rs200992862;rs555947628	49;47;38;22
cg11525404	-0.0742030725175411	0.064196506628504	-9.94495392400597	0.000123335350431575	0.249561975803339	1.94705913164891	0.101298042887275	0.0270949703697334	-0.0742031	1	88054230	F	II		IGR	opensea	IGR-opensea		rs114134056	42
cg17059994	0.0474612278408964	0.236663114514074	9.94465584259495	0.000123354143546186	0.249561975803339	1.94690295912137	0.212932500593626	0.260393728434522	0.0474612	11	71958354	F	II		IGR	shelf	IGR-shelf	chr11:71954816-71955659	rs577160099	23
cg20787112	-0.0589481937755475	0.924890171624459	-9.93945740001279	0.000123682433035827	0.249561975803339	1.94417849800177	0.954364268512233	0.895416074736686	-0.0589482	2	206623164	R	II	NRP2	Body	opensea	Body-opensea		rs555749825;rs188667248;rs547934825;rs78122348;rs181735885	47;32;10;9;1
cg22557044	-0.107176245495967	0.76937431010237	-9.93753985104689	0.000123803789235738	0.249561975803339	1.94317311394025	0.822962432850353	0.715786187354387	-0.107176	13	24209223	R	II	TNFRSF19	Body	opensea	Body-opensea		rs149569743	46
cg00242561	0.0878164932721907	0.683227423911661	9.93744727260349	0.000123809651814168	0.249561975803339	1.94312456880188	0.639319177275566	0.727135670547756	0.0878165	12	56215013	F	I	DNAJC14	3'UTR	shelf	3'UTR-shelf	chr12:56211325-56211553	rs77199828;rs148318131;rs141478282;rs531059934	1;33;37;38
cg14361033	0.0568748795483157	0.599873809300904	9.93178274209391	0.000124168984918896	0.249561975803339	1.94015328605936	0.571436369526746	0.628311249075062	0.0568749	9	124981504	R	II	LHX6	Body	shore	Body-shore	chr9:124981535-124982835
cg10409831	-0.0531340261995504	0.897333277205836	-9.92904115427521	0.000124343340950675	0.249561975803339	1.93871451143465	0.923900290305611	0.870766264106061	-0.053134	8	30469883	R	II	GTF2E2	Body	opensea	Body-opensea		rs537277436;rs202046355	48;45
cg06977427	-0.149251692468475	0.146613631940677	-9.91994354566703	0.000124923991670518	0.249561975803339	1.93393685960211	0.221239478174914	0.0719877857064394	-0.149252	9	5629645	F	II	KIAA1432	5'UTR	island	5'UTR-island	chr9:5628570-5629743	rs576346443;rs34816443;rs562046277;rs573951816;rs184174679;rs559358103	5;12;28;37;39;48
cg11291949	0.0459261572454239	0.0703048469356397	9.91032041909067	0.00012554166709163	0.249561975803339	1.9288777669059	0.0473417683129278	0.0932679255583516	0.0459262	9	79192878	F	II		IGR	opensea	IGR-opensea
cg11268267	-0.056045106385465	0.104200248881133	-9.90843746707281	0.000125662948276169	0.249561975803339	1.92788719927763	0.132222802073866	0.0761776956884008	-0.0560451	15	94067131	R	II		IGR	opensea	IGR-opensea		rs563306131;rs541386704	25;7
cg26916888	0.0526274677665124	0.640545489755824	9.89848627190144	0.000126306205654467	0.249561975803339	1.92264857891085	0.614231755872568	0.66685922363908	0.0526275	9	116923695	R	II	COL27A1	Body	opensea	Body-opensea
cg21922949	-0.0506016682038614	0.0671695927965726	-9.89594198412933	0.000126471294400644	0.249561975803339	1.92130821931725	0.0924704268985033	0.0418687586946419	-0.0506017	10	95916033	F	II	PLCE1	Body	opensea	Body-opensea		rs575987025	51
cg16213496	0.0739117962507843	0.581256641650162	9.88991081437411	0.000126863650780591	0.249561975803339	1.91812935623408	0.54430074352477	0.618212539775554	0.0739118	16	75316725	R	II		IGR	opensea	IGR-opensea		rs544068948;rs184918394	41;1
cg23907852	-0.0877478797171466	0.824797915112676	-9.88670446804856	0.000127072823311019	0.249561975803339	1.91643847729872	0.868671854971249	0.780923975254103	-0.0877479	17	43922244	F	II	LOC100128977	Body	opensea	Body-opensea		rs201902747;rs569624783	1;34
cg12196504	0.0681189857409047	0.869674740453963	9.88631320846442	0.000127098375761623	0.249561975803339	1.91623210216511	0.835615247583511	0.903734233324416	0.068119	22	46377797	F	II		IGR	shelf	IGR-shelf	chr22:46371469-46375234	rs575503653	16
cg17423366	-0.0711826692145622	0.136657611568976	-9.88559560268355	0.000127145257038957	0.249561975803339	1.91585356707858	0.172248946176257	0.101066276961695	-0.0711827	17	30813445	R	I	CDK5R1	TSS1500	island	TSS1500-island	chr17:30813177-30815239	rs534286395	28
cg14597214	-0.0480006214968947	0.703977663365172	-9.88401194510271	0.000127248789776183	0.249561975803339	1.91501808091413	0.727977974113619	0.679977352616725	-0.0480006	8	38585937	F	I	TACC1	1stExon	opensea	1stExon-opensea		rs574105443;rs527813474;rs556558287	25;26;37
cg24676120	0.098615300534693	0.394603705936927	9.87719270212965	0.000127695740002537	0.249561975803339	1.91141872236146	0.345296055669581	0.443911356204274	0.0986153	12	102821557	R	II	IGF1	Body	opensea	Body-opensea
cg15576861	0.0653117082355493	0.908094955322659	9.87543552948869	0.000127811209326671	0.249561975803339	1.91049078488328	0.875439101204884	0.940750809440434	0.0653117	11	60640575	R	II	ZP1	Body	opensea	Body-opensea		rs556245867;rs116039640	51;2
cg01658946	0.050766130670715	0.774389009381885	9.86509671633077	0.000128493104286162	0.249561975803339	1.90502718605803	0.749005944046528	0.799772074717243	0.0507661	15	88795560	F	II	NTRK3-AS1	TSS1500	shelf	TSS1500-shelf	chr15:88799522-88801017	rs545550712;rs117007977;rs553943065	1;11;13
cg11085304	0.0575881508512726	0.324479044411451	9.86508300466236	0.000128494011482011	0.249561975803339	1.9050199357166	0.295684968985814	0.353273119837087	0.0575882	10	11047586	F	II	CUGBP2	Body	opensea	Body-opensea		rs376231700;rs567398251;rs78779663	2;11;12
cg21967601	-0.116620300370654	0.493729783225013	-9.86236625956754	0.000128673906760341	0.249561975803339	1.90358317099509	0.55203993341034	0.435419633039686	-0.11662	16	279716	R	II	LUC7L	TSS1500	shore	TSS1500-shore	chr16:278838-279495	rs181484553;rs547209637	34;16
cg00735645	-0.044738177346087	0.140252514048692	-9.84353454075529	0.000129929088636952	0.249678474561399	1.89361148910494	0.162621602721736	0.117883425375649	-0.0447382	14	92731959	F	II		IGR	opensea	IGR-opensea		rs183250866;rs189059953	31;32
cg22764390	-0.0448061578197717	0.614931014742741	-9.83897128865078	0.000130235410885177	0.249678474561399	1.89119190296653	0.637334093652627	0.592527935832855	-0.0448062	20	3654906	R	II	ADAM33	Body	shore	Body-shore	chr20:3653190-3654773	rs538976183	21
cg08968899	-0.0653982762717643	0.753911159531616	-9.83790075343454	0.000130307397122187	0.249678474561399	1.89062408479157	0.786610297667499	0.721212021395734	-0.0653983	8	98961821	R	II	MATN2	Body	opensea	Body-opensea		rs558060737	42
cg15614268	-0.0557722140905224	0.909049212125665	-9.83508068371595	0.000130497252421097	0.249678474561399	1.88912796608236	0.936935319170926	0.881163105080404	-0.0557722	2	31378368	R	II		IGR	opensea	IGR-opensea		rs72857603;rs184806382	29;1
cg18143566	0.0894430390316955	0.551036643046717	9.81836911211369	0.000131629041753244	0.249678474561399	1.88025201130476	0.50631512353087	0.595758162562565	0.089443	18	77398897	F	II		IGR	island	IGR-island	chr18:77397556-77398898
cg06922427	0.283548705276936	0.663120197018854	9.80898906308351	0.000132269375661573	0.249678474561399	1.87526248021867	0.521345844380386	0.804894549657322	0.283549	4	139018803	F	II	LINC00616	Body	opensea	Body-opensea		rs531267595	24
cg06552356	-0.11388788918602	0.548237653457672	-9.80864895996856	0.000132292661899655	0.249678474561399	1.87508146711015	0.605181598050682	0.491293708864663	-0.113888	12	85674531	F	II	ALX1	Body	island	Body-island	chr12:85673878-85674700	rs115137737	25
cg10733297	-0.0475140064984698	0.746993762598114	-9.80260569703312	0.000132707240292826	0.249678474561399	1.87186386952044	0.770750765847349	0.723236759348879	-0.047514	12	56323331	R	II		IGR	shore	IGR-shore	chr12:56320739-56321628	rs546819907	37
cg16512727	-0.0531498986719995	0.264443442520324	-9.79891618873966	0.000132961100201993	0.249678474561399	1.8698983654304	0.291018391856323	0.237868493184324	-0.0531499	12	4649136	F	II	RAD51AP1	Body	shore	Body-shore	chr12:4647844-4648053	rs34683814;rs533816752	29;49
cg22509205	-0.0495805751445427	0.341200897449445	-9.79737518379738	0.000133067299932157	0.249678474561399	1.86907717987472	0.365991185021717	0.316410609877174	-0.0495806	19	40441611	R	II	FCGBP	TSS1500	opensea	TSS1500-opensea		rs562693013;rs533272281;rs142591294;rs566758225	29;24;17;1
cg02090418	0.112041762156076	0.563757440702173	9.78996540588443	0.000133579350329746	0.249678474561399	1.86512653417796	0.507736559624135	0.619778321780211	0.112042	4	113333269	F	I	ALPK1	Body	island	Body-island	chr4:113332941-113333323	rs543394179;rs564905848	9;18
cg02263051	-0.076368751149617	0.379930737537592	-9.78729370464329	0.000133764547089328	0.249678474561399	1.86370123864	0.4181151131124	0.341746361962783	-0.0763688	18	3811216	F	II	DLGAP1	Body	opensea	Body-opensea		rs562286499;rs76440336	21;43
cg16530657	-0.0890211917017135	0.734743473850446	-9.7827402427813	0.000134080881794983	0.249678474561399	1.86127104473687	0.779254069701303	0.690232877999589	-0.0890212	2	72259858	F	II		IGR	opensea	IGR-opensea		rs561248823	51
cg15601228	-0.0651028307937798	0.770883951479391	-9.77820677786341	0.000134396703984481	0.249678474561399	1.85885024615349	0.803435366876282	0.738332536082501	-0.0651028	1	21996376	R	I	RAP1GAP	TSS1500	island	TSS1500-island	chr1:21996161-21996409
cg13357903	-0.0527638112681521	0.236095529590193	-9.7780289765004	0.000134409108317569	0.249678474561399	1.85875527705533	0.262477435224269	0.209713623956117	-0.0527638	1	222790952	R	I	MIA3	TSS1500	island	TSS1500-island	chr1:222790947-222791220	rs191670457	6
cg08959423	-0.0505993865426668	0.147780421656419	-9.77738103849062	0.000134454323214631	0.249678474561399	1.85840917712198	0.173080114927752	0.122480728385086	-0.0505994	2	37893054	R	II	CDC42EP3	5'UTR	opensea	5'UTR-opensea		rs11393221	47
cg10956056	-0.109556646706279	0.800776063860286	-9.77272887080208	0.000134779491492289	0.249678474561399	1.855923428916	0.855554387213425	0.745997740507146	-0.109557	17	35890214	R	II	SYNRG	Body	opensea	Body-opensea
cg17714291	0.105481108052014	0.199834331039046	9.75756462928822	0.000135845868781466	0.250807727444559	1.84781152865359	0.147093777013039	0.252574885065053	0.105481	4	4675119	F	II		IGR	opensea	IGR-opensea		rs532855823;rs112962335	25;37
cg23897277	0.0706191426223285	0.683321200727509	9.75392164588867	0.000136103530224324	0.250807727444559	1.84586063391615	0.648011629416344	0.718630772038673	0.0706191	1	25419897	F	II		IGR	opensea	IGR-opensea		rs138274744;rs75506052	0;35
cg21740158	-0.186682137014199	0.407228832771167	-9.73529907421055	0.000137429707061457	0.252588606306337	1.83587492737203	0.500569901278267	0.313887764264068	-0.186682	17	181194	R	II	LOC100506388	5'UTR	shelf	5'UTR-shelf	chr17:185075-185296
cg24447756	-0.0878964627529433	0.829274144681625	-9.7184701416585	0.000138641275912749	0.254150092045006	1.82683236053246	0.873222376058096	0.785325913305153	-0.0878965	11	102105824	R	II		IGR	opensea	IGR-opensea		rs530076337	36
cg25520040	-0.162189947993382	0.847962474160338	-9.70716850838582	0.000139461987226243	0.254988810894782	1.82074978042604	0.929057448157029	0.766867500163647	-0.16219	11	133772615	F	II	LOC283174	TSS1500	opensea	TSS1500-opensea		rs139172112;rs181227763;rs78482411	1;10;36
cg21553216	0.0434109492650028	0.90727311788808	9.68773189629567	0.000140886888148592	0.255150676511805	1.81027016634049	0.885567643255578	0.928978592520581	0.0434109	8	143460691	F	II	TSNARE1	5'UTR	opensea	5'UTR-opensea		rs555943374	43
cg07038676	-0.0662271470081016	0.55374091832028	-9.68641937460448	0.000140983726465402	0.255150676511805	1.80956163906385	0.586854491824331	0.520627344816229	-0.0662271	7	46804125	R	II		IGR	opensea	IGR-opensea		rs535798719;rs557187547	16;1
cg16140714	-0.0791774754064013	0.334223342027614	-9.68534590057855	0.000141062986103374	0.255150676511805	1.8089820741726	0.373812079730815	0.294634604324413	-0.0791775	14	41623577	R	I		IGR	opensea	IGR-opensea		rs112749000;rs531879016;rs566136862	34;7;1
cg03094429	-0.0685919936644019	0.624658963763626	-9.67870660995276	0.00014155436508991	0.255150676511805	1.80539593094121	0.658954960595826	0.590362966931425	-0.068592	5	41637222	F	II		IGR	opensea	IGR-opensea
cg10920316	-0.0427656951130374	0.651578776957738	-9.67457447867642	0.000141861206160575	0.255150676511805	1.80316260035769	0.672961624514257	0.63019592940122	-0.0427657	5	137946599	F	II		IGR	opensea	IGR-opensea
cg22257605	-0.115697375035352	0.820923478049439	-9.65651381647987	0.000143211580975593	0.255150676511805	1.79338853393233	0.878772165567115	0.763074790531763	-0.115697	10	13745705	F	II	FRMD4A	Body	opensea	Body-opensea
cg11408036	-0.0514013643578483	0.880424409273505	-9.65636164934485	0.000143223022550866	0.255150676511805	1.79330609653039	0.906125091452429	0.85472372709458	-0.0514014	7	44605534	F	II	DDX56	3'UTR	opensea	3'UTR-opensea		rs565905541;rs181874265	2;48
cg02147617	0.0502983966053501	0.566430565781724	9.65539041110073	0.00014329607617025	0.255150676511805	1.79277988821465	0.541281367479049	0.591579764084399	0.0502984	3	45073463	R	II	CLEC3B	Body	shelf	Body-shelf	chr3:45077069-45077690	rs191166025;rs573378917;rs146124870	30;9;1
cg02370100	-0.079480213087392	0.470802615336463	-9.65356289505225	0.000143433655565302	0.255150676511805	1.79178959424221	0.510542721880159	0.431062508792767	-0.0794802	21	43655256	R	II	ABCG1	Body	island	Body-island	chr21:43654846-43655465	rs566428759	39
cg10017597	0.0669029134091017	0.677114696726561	9.6509120092754	0.000143633496907509	0.255150676511805	1.79035275699493	0.64366324002201	0.710566153431112	0.0669029	20	31493905	R	II		IGR	opensea	IGR-opensea		rs568202589	2
cg14818154	-0.0976079675829028	0.733470281535074	-9.64949979253848	0.000143740093177358	0.255150676511805	1.78958712334277	0.782274265326526	0.684666297743623	-0.097608	4	80885348	F	II	ANTXR2	Body	shore	Body-shore	chr4:80885844-80886148
cg07231911	-0.357150524550408	0.224846500930443	-9.64723192280369	0.000143911470651698	0.255150676511805	1.78835733278485	0.403421763205647	0.0462712386552385	-0.357151	1	94141047	R	II	BCAR3	5'UTR	opensea	5'UTR-opensea		rs541813986	26
cg22320035	-0.0438483876850085	0.753435545515243	-9.63154761089899	0.000145103312746645	0.256345760644732	1.77984332027864	0.775359739357747	0.731511351672739	-0.0438484	22	20764816	F	II		IGR	shelf	IGR-shelf	chr22:20759743-20760923	rs188931505;rs531957444;rs138541226;rs181328748;rs116707821	0;3;5;6;25
cg00842983	0.0659109252370795	0.794683254979386	9.62876783417821	0.000145315758438452	0.256345760644732	1.77833272710176	0.761727792360846	0.827638717597926	0.0659109	3	140659783	R	II	SLC25A36	TSS1500	shore	TSS1500-shore	chr3:140660334-140661602
cg02249030	-0.105461890270321	0.385620431014649	-9.62313390067099	0.000145747460133523	0.256462929247885	1.77526961385163	0.43835137614981	0.332889485879489	-0.105462	6	99961954	R	II	USP45	5'UTR	shore	5'UTR-shore	chr6:99962953-99963478	rs370231395;rs535915821	43;11
cg07979752	0.0585992062120511	0.0661454584863826	9.598292806704	0.000147669037905008	0.256963819969837	1.76173964706785	0.036845855380357	0.0954450615924081	0.0585992	11	107879401	F	II	CUL5	TSS200	shore	TSS200-shore	chr11:107879500-107880398
cg11296082	0.0476195201851036	0.586931776209392	9.59793587196505	0.00014769686540802	0.256963819969837	1.76154495179811	0.56312201611684	0.610741536301944	0.0476195	20	45842764	R	II	ZMYND8	Body	opensea	Body-opensea		rs149286165;rs143615605	37;8
cg11656262	0.129545687242804	0.793219096560882	9.58914871960093	0.000148383886611319	0.256963819969837	1.75674930275848	0.72844625293948	0.857991940182284	0.129546	1	15912795	F	II	AGMAT	TSS1500	shore	TSS1500-shore	chr1:15911088-15911608	rs192075630;rs534582244	39;40
cg03741118	-0.0677532867756516	0.880473083583029	-9.58900814536133	0.000148394907949008	0.256963819969837	1.75667254326108	0.914349726970855	0.846596440195203	-0.0677533	17	13472205	F	II	HS3ST3A1	Body	opensea	Body-opensea		rs193233042;rs138744868;rs142671684;rs546634696	0;4;26;31
cg11687897	-0.049721022559978	0.112031792685093	-9.58896067401735	0.000148398630027491	0.256963819969837	1.75664662160809	0.136892303965082	0.0871712814051041	-0.049721	21	25184247	F	II		IGR	opensea	IGR-opensea		rs372014564	20
cg26912314	-0.114461803301864	0.880363834585159	-9.5864472613442	0.000148595856055217	0.256963819969837	1.75527397057981	0.937594736236091	0.823132932934227	-0.114462	16	56291781	F	II	GNAO1	Body	opensea	Body-opensea
cg21688118	0.0506448031154778	0.885028640601522	9.585377548197	0.000148679889551066	0.256963819969837	1.75468964504582	0.859706239043783	0.910351042159261	0.0506448	14	92999032	R	II	RIN3	Body	opensea	Body-opensea
cg05881566	0.083588062992445	0.701350190749706	9.58155489684652	0.000148980643851988	0.256963819969837	1.75260094174675	0.659556159253483	0.743144222245928	0.0835881	11	61522765	R	I	C11orf9	TSS200	shelf	TSS200-shelf	chr11:61519741-61519972	rs534095116;rs546314519;rs566262032;rs535522346;rs555113272	48;39;26;25;1
cg05295286	-0.0908217362417483	0.894097547929548	-9.57420405551833	0.000149561003080371	0.256963819969837	1.74858179759955	0.939508416050422	0.848686679808674	-0.0908217	6	7234581	R	II	RREB1	Body	shelf	Body-shelf	chr6:7229877-7230865
cg13634319	-0.0538909701291026	0.882309381019142	-9.57254863495602	0.000149692068275084	0.256963819969837	1.74767620221746	0.909254866083694	0.855363895954591	-0.053891	12	56323727	F	II	DGKA	TSS1500	shelf	TSS1500-shelf	chr12:56325774-56326223	rs545445871	3
cg07300043	0.0918628529210095	0.261347635038262	9.56486330519775	0.000150302317771343	0.257225363571746	1.74346964997812	0.215416208577758	0.307279061498767	0.0918629	18	34092061	R	II	FHOD3	Body	opensea	Body-opensea		rs376783759;rs559540032;rs528216688	48;4;1
cg17467517	-0.070037886935285	0.910128360615248	-9.56141396670922	0.000150577163846522	0.257225363571746	1.74158042689645	0.945147304082891	0.875109417147606	-0.0700379	2	1670835	F	II	PXDN	Body	shore	Body-shore	chr2:1669991-1670203	rs138110739	50
cg18175606	-0.0598257694317791	0.42447042954028	-9.55321460637351	0.000151232876915454	0.257439654439298	1.73708651803504	0.45438331425617	0.39455754482439	-0.0598258	21	42543209	F	II	BACE2	Body	shelf	Body-shelf	chr21:42539367-42540872	rs548600325;rs192381038;rs184682114	1;30;43
cg02875771	0.063824643131726	0.858716743716185	9.5506837307198	0.000151435953606672	0.257439654439298	1.73569852086209	0.826804422150322	0.890629065282048	0.0638246	X	22289938	F	II	ZNF645	TSS1500	opensea	TSS1500-opensea		rs16981925	2
cg02459648	-0.338991932476412	0.197458865371302	-9.53625526149413	0.000152599848406536	0.258791650161438	1.72777769390883	0.366954831609508	0.0279628991330957	-0.338992	12	104613282	F	II	TXNRD1	Body	shelf	Body-shelf	chr12:104609397-104610172	rs537578316	14
cg17750844	-0.0577571285829362	0.849031142868635	-9.5284937340835	0.000153230304626597	0.25919741134588	1.72351127529281	0.877909707160103	0.820152578577167	-0.0577571	7	29184800	R	II	CHN2	TSS1500	opensea	TSS1500-opensea		rs561053193	50
cg25125528	-0.0632095359182472	0.906909413110385	-9.52423591925436	0.000153577463936394	0.25919741134588	1.72116915198754	0.938514181069509	0.875304645151261	-0.0632095	16	56491971	F	II	OGFOD1	Body	opensea	Body-opensea		rs185160061;rs567491674;rs372436966	1;40;45
cg23718415	-0.0445831187633057	0.0808630893516777	-9.50867481842795	0.00015485414261199	0.259783328496618	1.71259937849688	0.103154648733331	0.0585715299700248	-0.0445831	11	130764492	F	II	SNX19	Body	opensea	Body-opensea		rs7925664;rs575761326;rs10750454	34;38;48
cg17018569	-0.0952123736775778	0.894766593118028	-9.50397740269914	0.000155241987712384	0.259783328496618	1.71000934502448	0.942372779956816	0.847160406279239	-0.0952124	9	129122782	R	II	MVB12B	Body	opensea	Body-opensea		rs552040134;rs571951126	43;41
cg00629688	-0.15700089186786	0.121931078394896	-9.50219641270087	0.000155389335542302	0.259783328496618	1.70902697891261	0.200431524328826	0.0434306324609665	-0.157001	11	105479843	R	II	GRIA4	TSS1500	shore	TSS1500-shore	chr11:105481126-105481422	rs546892996	23
cg05628508	-0.0464104777329566	0.181426674444639	-9.50201116638651	0.000155404671111329	0.259783328496618	1.70892478813403	0.204631913311117	0.15822143557816	-0.0464105	22	40038239	F	II	CACNA1I	Body	opensea	Body-opensea		rs529258990;rs542137894	5;7
cg14836960	-0.0525943644646263	0.630036246203793	-9.48945603610641	0.000156448214440461	0.260906569039881	1.70199357890275	0.656333428436106	0.60373906397148	-0.0525944	3	109056618	R	II	DPPA4	TSS200	opensea	TSS200-opensea
cg12929297	-0.0816008973694602	0.234531454772634	-9.47657491155426	0.00015752744800906	0.261315997581578	1.69487174369485	0.275331903457364	0.193731006087904	-0.0816009	12	75874793	F	II	GLIPR1	1stExon	opensea	1stExon-opensea		rs199639558;rs146453568	35;37
cg27582354	-0.04924530807233	0.780290032571387	-9.47577169210588	0.000157595035184738	0.261315997581578	1.69442729427843	0.804912686607552	0.755667378535222	-0.0492453	12	57690278	F	II	R3HDM2	Body	opensea	Body-opensea		rs570970782	32
cg13010326	-0.277718322748174	0.197752409702113	-9.47200843148463	0.000157912151585719	0.261315997581578	1.69234439024836	0.3366115710762	0.0588932483280256	-0.277718	7	36430238	R	II	ANLN	Body	shore	Body-shore	chr7:36429250-36429806	rs369538836;rs555580283	47;38
cg04801753	-0.084950525780754	0.557659420821685	-9.46582825416304	0.00015843456608195	0.261315997581578	1.68892175705328	0.600134683712062	0.515184157931308	-0.0849505	10	22516205	R	II		IGR	shore	IGR-shore	chr10:22518026-22518334	rs535982909;rs77910029	33;4
cg02563706	-0.076810992219016	0.385322896494566	-9.46186326831877	0.000158770801651279	0.261315997581578	1.68672460188676	0.423728392604074	0.346917400385058	-0.076811	9	12934137	R	II		IGR	opensea	IGR-opensea		rs569419646;rs538541885;rs115810384;rs568687550;rs533636003	42;28;17;12;2
cg00445452	-0.0688657489730564	0.319650817273638	-9.45450970557298	0.000159396621528382	0.261315997581578	1.68264698251273	0.354083691760167	0.28521794278711	-0.0688657	3	194095104	F	II		IGR	opensea	IGR-opensea		rs569964595	34
cg04190119	-0.0659438353873642	0.136661239486332	-9.44861707609289	0.000159900208674078	0.261315997581578	1.67937691107463	0.169633157180014	0.103689321792649	-0.0659438	16	23415569	F	II	COG7	Body	opensea	Body-opensea		rs115640228;rs568040928;rs182740092	1;3;40
cg03384047	-0.133537346994872	0.132849753502401	-9.4453007272055	0.000160184450107433	0.261315997581578	1.67753552771909	0.199618426999837	0.0660810800049657	-0.133537	6	157357517	R	II	ARID1B	Body	opensea	Body-opensea		rs562936256;rs146936416;rs138172887;rs560402579	33;13;6;2
cg13564064	-0.0433604715256606	0.93384570769333	-9.44516957373039	0.000160195703395064	0.261315997581578	1.67746269070647	0.95552594345616	0.9121654719305	-0.0433605	9	126154367	F	I	DENND1A	Body	island	Body-island	chr9:126154226-126154562	rs188667668;rs541652618	20;21
cg20569108	-0.0884996910453062	0.186359330672088	-9.43587069492181	0.000160995950022768	0.261315997581578	1.67229561792358	0.230609176194741	0.142109485149435	-0.0884997	10	21822303	F	II	MLLT10	TSS1500	shore	TSS1500-shore	chr10:21822850-21824410
cg09006292	-0.0963879529041848	0.707060422560811	-9.43336591091369	0.00016121231255927	0.261315997581578	1.6709028242611	0.755254399012903	0.658866446108718	-0.096388	3	64049408	R	II		IGR	opensea	IGR-opensea		rs56237630	35
cg09389344	-0.0694222339534255	0.797584048254176	-9.43050697579324	0.000161459685487392	0.261315997581578	1.66931260025649	0.832295165230888	0.762872931277463	-0.0694222	17	37566278	F	II	MED1	Body	opensea	Body-opensea		rs149954528	16
cg07924363	-0.149993136479363	0.386190170717726	-9.41454511923711	0.000162849054481843	0.261315997581578	1.66042427119213	0.461186738957407	0.311193602478044	-0.149993	X	133680812	F	II	MGC16121	TSS200	shore	TSS200-shore	chrX:133678595-133679201
cg15462349	0.0443725697077557	0.89774959873487	9.41299305007354	0.00016298490148409	0.261315997581578	1.65955911003584	0.875563313880992	0.919935883588748	0.0443726	14	37116296	F	II		IGR	island	IGR-island	chr14:37116188-37117628	rs564117329;rs533618599;rs74044448	7;17;21
cg11685516	-0.0579784329531955	0.829567266689771	-9.40916359462136	0.000163320651528812	0.261315997581578	1.65742379938774	0.858556483166368	0.800578050213173	-0.0579784	6	43252017	F	II	TTBK1	Body	island	Body-island	chr6:43251671-43252018	rs202084134;rs3800298	0;12
cg22992099	0.0749432837451348	0.83518043500088	9.40591271745875	0.000163606314154326	0.261315997581578	1.65561034631943	0.797708793128313	0.872652076873448	0.0749433	17	29440513	F	II	NF1	Body	opensea	Body-opensea		rs547350801;rs7503395	0;41
cg25124397	-0.0497465164268863	0.840391331080101	-9.40130885508251	0.000164011874999457	0.261315997581578	1.65304095810764	0.865264589293544	0.815518072866658	-0.0497465	17	41543568	F	II		IGR	opensea	IGR-opensea		rs139392999	1
cg11848677	-0.0544954966175669	0.926926746239662	-9.39943463327169	0.000164177317142734	0.261315997581578	1.65199456542152	0.954174494548446	0.899678997930879	-0.0544955	X	24720739	R	II	POLA1	Body	opensea	Body-opensea
cg17017347	0.0911011541281339	0.249984664475495	9.39718345355789	0.000164376294330066	0.261315997581578	1.65073740759139	0.204434087411428	0.295535241539562	0.0911012	5	108017524	R	II		IGR	opensea	IGR-opensea		rs183755287;rs4623197;rs533680742;rs543651408	40;14;9;6
cg19850855	-0.0473337343426818	0.845429379122153	-9.39138270875163	0.000164890321357083	0.261315997581578	1.64749647356108	0.869096246293494	0.821762511950812	-0.0473337	5	93333655	R	II	FAM172A	Body	opensea	Body-opensea
cg15697919	-0.0575141939814096	0.689541409541228	-9.38394247980841	0.000165552405235499	0.261315997581578	1.6433362864107	0.718298506531933	0.660784312550524	-0.0575142	16	86060428	F	II		IGR	opensea	IGR-opensea		rs113863822;rs376331618	0;1
cg12511689	-0.134204064967342	0.855548309345366	-9.38144751521753	0.000165775125793079	0.261315997581578	1.64194041240291	0.922650341829037	0.788446276861695	-0.134204	11	116757351	R	II	SIK3	Body	opensea	Body-opensea		rs544906510;rs189330579;rs145485140	51;7;2
cg17809805	-0.0566676540268811	0.831254673041032	-9.37464781262571	0.000166383916579159	0.261315997581578	1.63813404552713	0.859588500054473	0.802920846027592	-0.0566677	2	239933860	R	II		IGR	shelf	IGR-shelf	chr2:239930798-239931057
cg05566961	-0.0577880577658122	0.684802652422615	-9.36909870461127	0.000166882692170377	0.261315997581578	1.63502547048787	0.713696681305521	0.655908623539709	-0.0577881	3	128398685	R	II		IGR	shore	IGR-shore	chr3:128399481-128400155
cg01780492	0.0457501673568655	0.925392755857323	9.36239224585482	0.000167487848385395	0.261315997581578	1.63126582764036	0.90251767217889	0.948267839535756	0.0457502	19	12864161	R	II	BEST2	Body	shore	Body-shore	chr19:12865419-12865825	rs201108396	2
cg25271366	0.066661741742758	0.647577570640941	9.3602962070092	0.000167677514251151	0.261315997581578	1.63009017490913	0.614246699769562	0.68090844151232	0.0666617	11	44967745	F	II	TP53I11	5'UTR	shelf	5'UTR-shelf	chr11:44971048-44972685	rs141808091;rs539970338	26;46
cg23927571	-0.0589096266947476	0.711721016852675	-9.35977360226232	0.000167724842996944	0.261315997581578	1.62979700429083	0.741175830200048	0.682266203505301	-0.0589096	6	35461520	R	II	TEAD3	5'UTR	shelf	5'UTR-shelf	chr6:35464056-35466269	rs550522185;rs143488412	2;1
cg21124491	0.0492533461900835	0.916830999527152	9.35903619909099	0.000167791651350024	0.261315997581578	1.62938330525479	0.89220432643211	0.941457672622194	0.0492533	6	75983278	F	II	TMEM30A	Body	opensea	Body-opensea		rs76391681;rs560544996	19;39
cg22068147	-0.0565665173738271	0.172739596672018	-9.35202761905553	0.000168428193013513	0.261315997581578	1.62544953621959	0.201022855358932	0.144456337985105	-0.0565665	3	122648065	R	II	SEMA5B	Body	opensea	Body-opensea
cg18250646	-0.122733237429922	0.378399188028324	-9.35045313942875	0.000168571583464205	0.261315997581578	1.62456536428758	0.439765806743285	0.317032569313363	-0.122733	14	75229271	F	II	YLPM1	TSS1500	shore	TSS1500-shore	chr14:75229927-75230531	rs540106858	38
cg09082664	0.0625154512672504	0.0970130598295063	9.34672429216036	0.000168911749859717	0.261315997581578	1.62247071761711	0.0657553341958811	0.128270785463131	0.0625155	4	23890701	R	I	PPARGC1A	Body	opensea	Body-opensea		rs538076374;rs556465416	27;16
cg04126592	-0.0591943125224178	0.847105976149426	-9.34000158678312	0.000169527078750675	0.261315997581578	1.61869195748728	0.876703132410635	0.817508819888217	-0.0591943	20	32112080	F	II	CBFA2T2	Body	opensea	Body-opensea		rs116270422;rs549282662	0;11
cg02549153	-0.130241321091891	0.778553002504125	-9.33844915737064	0.000169669547707064	0.261315997581578	1.61781892547818	0.843673663050071	0.71343234195818	-0.130241	9	74915849	F	II		IGR	opensea	IGR-opensea		rs531418034	1
cg15818787	-0.0775966446810981	0.27216426052746	-9.33779481580268	0.000169729639952176	0.261315997581578	1.61745089851072	0.310962582868009	0.23336593818691	-0.0775966	7	39053734	F	II	POU6F2	Body	opensea	Body-opensea		rs561157817	27
cg15721134	-0.0988994007197852	0.858066046000905	-9.33649686462944	0.000169848913086563	0.261315997581578	1.61672079612687	0.907515746360798	0.808616345641013	-0.0988994	10	133806677	R	II		IGR	opensea	IGR-opensea
cg19128463	-0.0646355570918482	0.896733278327661	-9.33108077004666	0.00017034768349475	0.261315997581578	1.6136730093011	0.929051056873585	0.864415499781737	-0.0646356	9	139715736	F	I	RABL6	Body	island	Body-island	chr9:139715663-139716441	rs542781693;rs559893799;rs191002568;rs551567766	1;10;13;16
cg11130508	0.123684750707909	0.737037271523959	9.32981060200365	0.00017046490350659	0.261315997581578	1.61295796696199	0.675194896170004	0.798879646877913	0.123685	2	191482783	F	II		IGR	opensea	IGR-opensea		rs143474982	14
cg25243752	-0.0810254999873845	0.345559575486057	-9.32366735425709	0.000171033188750363	0.261615942677287	1.60949809823332	0.38607232547975	0.305046825492365	-0.0810255	5	176230186	R	II		IGR	opensea	IGR-opensea		rs578192119	17
cg03370731	-0.078265088313402	0.0707094813699029	-9.31094397903027	0.000172217288237319	0.262195804823368	1.60232428258696	0.109842025526604	0.0315769372132019	-0.0782651	2	230451717	F	II	DNER	Body	opensea	Body-opensea		rs141240537;rs571735277	7;43
cg05958252	-0.0606881282858324	0.776821381632812	-9.31032465248687	0.000172275171897338	0.262195804823368	1.60197481128279	0.807165445775729	0.746477317489896	-0.0606881	19	46929287	R	II		IGR	shelf	IGR-shelf	chr19:46932068-46932349	rs549689118	8
cg17570756	-0.0439998729741394	0.0553912464484302	-9.30757306065649	0.000172532619226425	0.262195804823368	1.600421842345	0.0773911829354999	0.0333913099613605	-0.0439999	15	33066542	R	II	FMN1	Body	opensea	Body-opensea		rs114851360;rs201674042	34;18
cg01704651	0.104345616423326	0.405790350861445	9.29880165555008	0.000173356329703491	0.262809592158435	1.59546796606218	0.353617542649782	0.457963159073108	0.104346	1	11828957	R	II	C1orf167	Body	opensea	Body-opensea		rs553238587;rs6540998;rs189737870	29;12;2
cg05882113	-0.11678987191819	0.102141154705565	-9.29454854246084	0.000173757401299952	0.262809592158435	1.59306405205649	0.160536090664661	0.0437462187464701	-0.11679	3	42642665	R	I	SEC22C	TSS200	shore	TSS200-shore	chr3:42641844-42642605	rs57577390;rs397826227;rs550662264;rs567205257	32;27;27;24
cg05960592	-0.0680575691265404	0.892197365651594	-9.28653486241675	0.00017451607171066	0.262809592158435	1.5885313143313	0.926226150214864	0.858168581088324	-0.0680576	19	39202330	R	II	ACTN4	Body	opensea	Body-opensea		rs543789927;rs140020150;rs577239973;rs545250566;rs112755519	30;22;5;4;2
cg01996714	-0.0437985263971389	0.882769679824826	-9.28436720926799	0.00017472195778272	0.262809592158435	1.58730449336512	0.904668943023396	0.860870416626257	-0.0437985	20	3220839	F	I		IGR	island	IGR-island	chr20:3218578-3220930
cg08361126	0.116818877900784	0.803226892353488	9.26997809857978	0.000176095929784357	0.262809592158435	1.5791527036128	0.744817453403096	0.86163633130388	0.116819	10	15762091	F	II	ITGA8	TSS1500	island	TSS1500-island	chr10:15761423-15762101	rs557465107;rs2236579;rs11575598	1;23;25
cg05806255	-0.0568774919505852	0.824066866845713	-9.26237068019909	0.00017682748163371	0.262809592158435	1.57483726896005	0.852505612821005	0.79562812087042	-0.0568775	16	74502466	R	II	GLG1	Body	opensea	Body-opensea
cg16741573	-0.052372007701639	0.925008006412847	-9.26067610907047	0.000176990923877684	0.262809592158435	1.57387546306746	0.951194010263666	0.898822002562027	-0.052372	18	33233875	F	II	GALNT1	TSS1500	opensea	TSS1500-opensea
cg09935274	0.0460931300123756	0.938162316648945	9.25901752181719	0.000177151067843397	0.262809592158435	1.57293389303274	0.915115751642757	0.961208881655133	0.0460931	16	74775878	R	II	FA2H	Body	opensea	Body-opensea		rs534813224	1
cg17025620	-0.0694700890113971	0.261920507293735	-9.25801222053451	0.000177248217243948	0.262809592158435	1.57236309902608	0.296655551799434	0.227185462788037	-0.0694701	3	193587939	R	I		IGR	shore	IGR-shore	chr3:193587352-193587889	rs7629208;rs73209272;rs537042671	47;46;45
cg11399195	0.0833227774316238	0.881697452894807	9.25541408906831	0.000177499584012688	0.262809592158435	1.57088760501787	0.840036064178995	0.923358841610618	0.0833228	1	10364025	F	II	KIF1B	Body	opensea	Body-opensea		rs553440851;rs41274462;rs542546734	5;32;42
cg05824488	0.0512627210072334	0.511724017328693	9.25532744806591	0.000177507973681628	0.262809592158435	1.57083839322282	0.486092656825076	0.53735537783231	0.0512627	11	22802933	R	II	GAS2	Body	opensea	Body-opensea		rs570688168	1
cg03445375	-0.0434072951732799	0.627173907054471	-9.25193979906904	0.000177836374919631	0.262809592158435	1.56891382203091	0.648877554641111	0.605470259467831	-0.0434073	17	8817191	R	II	PIK3R5	TSS1500	opensea	TSS1500-opensea
cg00061551	-0.0969731151253677	0.28050893446859	-9.2444311083799	0.000178566828067903	0.262809592158435	1.56464526002364	0.328995492031274	0.232022376905906	-0.0969731	16	5121151	F	II	ALG1	TSS1500	shore	TSS1500-shore	chr16:5121749-5122192	rs529463921;rs3760027	0;19
cg00647820	-0.0411780219479768	0.961965327319985	-9.24031509735431	0.000178968737589387	0.262809592158435	1.5623037576529	0.982554338293973	0.941376316345996	-0.041178	17	40259828	F	II	DHX58	Body	island	Body-island	chr17:40259521-40259829	rs569916692	30
cg21294244	-0.0635814881831644	0.0858578882122294	-9.22604826675164	0.000180370101006812	0.262809592158435	1.55417879558402	0.117648632303812	0.0540671441206472	-0.0635815	3	189772142	F	II	P3H2	Body	opensea	Body-opensea		rs554260000;rs116611835;rs147344569;rs60691858;rs575052382;rs537749445	2;14;15;22;23;26
cg10716379	-0.0538137599675135	0.85813440376552	-9.22467398894196	0.000180505771202598	0.262809592158435	1.55339541425908	0.885041283749276	0.831227523781763	-0.0538138	11	118012714	R	II	SCN4B	Body	shelf	Body-shelf	chr11:118016237-118016984	rs552101712;rs565837466;rs369837580	42;34;2
cg13791254	-0.0527000649691342	0.943631048079329	-9.22347063733286	0.000180624666110907	0.262809592158435	1.5527093607862	0.969981080563896	0.917281015594762	-0.0527001	9	100616607	R	I	FOXE1	1stExon	island	1stExon-island	chr9:100615234-100617510	rs147419077;rs3021523	46;26
cg21092021	-0.056697495128834	0.895301954505903	-9.22278702862499	0.000180692249885432	0.262809592158435	1.55231957870268	0.92365070207032	0.866953206941486	-0.0566975	6	31914223	F	II	CFB	Body	opensea	Body-opensea		rs560218488	49
cg07285213	-0.082873727395245	0.564243596148992	-9.2208636531463	0.000180882560909569	0.262809592158435	1.55122273215121	0.605680459846614	0.522806732451369	-0.0828737	5	1292339	F	I	TERT	Body	island	Body-island	chr5:1289275-1295970	rs535687573	48
cg20293971	-0.0628868195188995	0.463509768382212	-9.21837801437126	0.000181128855735424	0.262809592158435	1.54980487002246	0.494953178141662	0.432066358622762	-0.0628868	18	28681518	F	I	DSCAS	TSS200	island	TSS200-island	chr18:28681320-28682455	rs539077625;rs557695065;rs576260745;rs543741524;rs555685236	24;25;32;34;36
cg12354321	-0.0759106764005409	0.473115071547281	-9.2158550689405	0.000181379251296824	0.262809592158435	1.54836529741281	0.511070409747551	0.43515973334701	-0.0759107	11	76093056	F	II	PRKRIR	TSS1500	shore	TSS1500-shore	chr11:76091524-76092638	rs544798706;rs149777074;rs530501516	10;14;32
cg15272153	0.146921126009825	0.814187911812449	9.21574253413594	0.000181390429571156	0.262809592158435	1.54830107585355	0.740727348807536	0.887648474817361	0.146921	4	38525916	F	II	LINC01258	TSS1500	opensea	TSS1500-opensea		rs73139958	38
cg25453225	-0.1009605135873	0.863989155975778	-9.20901011944245	0.000182060650892065	0.262809592158435	1.54445744038918	0.914469412769428	0.813508899182128	-0.100961	7	24611882	F	II	MPP6	TSS1500	opensea	TSS1500-opensea		rs185423429;rs534804122	17;19
cg12234762	-0.0767595903610797	0.783142260322494	-9.2089642843571	0.000182065223827628	0.262809592158435	1.54443126187502	0.821522055503034	0.744762465141954	-0.0767596	7	1018901	R	I		IGR	shelf	IGR-shelf	chr7:1014698-1015239	rs549708199;rs569739468;rs73257990	50;43;19
cg22313283	-0.111145692565883	0.194617501944201	-9.20666750094781	0.000182294545733287	0.262809592158435	1.54311928040918	0.250190348227142	0.139044655661259	-0.111146	5	78057829	F	II		IGR	opensea	IGR-opensea		rs560038477;rs528652472	0;36
cg19943238	0.0619451176870919	0.866427991925879	9.20121036878416	0.000182840778167989	0.262887463766746	1.54000058401473	0.835455433082333	0.897400550769425	0.0619451	11	2018095	F	I	H19	Body	island	Body-island	chr11:2017459-2018253	rs563865428;rs531028595;rs115007717;rs549875901	24;34;38;48
cg18941521	-0.0704367909137136	0.722381839454329	-9.19865296668826	0.000183097425112718	0.262887463766746	1.53853835502864	0.757600234911185	0.687163443997472	-0.0704368	14	55659715	F	II	DLGAP5	TSS1500	shore	TSS1500-shore	chr14:55658232-55658550
cg01717636	-0.103366170645679	0.0650927274698969	-9.18991941635409	0.000183977081642817	0.263190624634053	1.53354146284025	0.116775812792736	0.0134096421470575	-0.103366	1	46216399	R	I	IPP	5'UTR	island	5'UTR-island	chr1:46216233-46216514	rs565378244;rs181589640;rs371746435	39;5;1
cg08362736	-0.0563535050543585	0.378719475924518	-9.18911552536451	0.000184058300710046	0.263190624634053	1.53308125539901	0.406896228451697	0.350542723397339	-0.0563535	12	56236534	F	II	MMP19	1stExon	opensea	1stExon-opensea		rs201161630;rs143968044;rs148657591;rs142814750	0;1;25;40
cg08820466	-0.056562645823669	0.940506281883633	-9.18025101424069	0.000184956710566765	0.263310355637664	1.52800361314138	0.968787604795468	0.912224958971799	-0.0565626	1	9729071	R	II	PIK3CD	5'UTR	opensea	5'UTR-opensea		rs192037368	2
cg14479377	-0.0949820021881552	0.243200586592409	-9.17903720119495	0.000185080131068896	0.263310355637664	1.52730791541224	0.290691587686487	0.195709585498332	-0.094982	9	138742730	F	II	CAMSAP1	Body	opensea	Body-opensea		rs115460772;rs571935762	1;7
cg09282994	-0.0656589162846466	0.623156401543543	-9.17504214901396	0.000185487033645832	0.263310355637664	1.52501743582336	0.655985859685867	0.59032694340122	-0.0656589	20	36819507	F	II		IGR	opensea	IGR-opensea		rs570348764;rs537202435	12;16
cg21883285	0.0658320867253972	0.888394118729733	9.17352169164058	0.000185642171498831	0.263310355637664	1.52414542601445	0.855478075367034	0.921310162092431	0.0658321	19	1494978	F	I	REEP6	Body	shore	Body-shore	chr19:1495209-1495413
cg14466794	-0.081658650716478	0.290979535779311	-9.15963068903478	0.000187066621579906	0.264442698799178	1.51617134042562	0.33180886113755	0.250150210421072	-0.0816587	5	70995271	R	II		IGR	opensea	IGR-opensea		rs533590425;rs546928090	12;2
cg17747617	-0.101699645449249	0.59779411922333	-9.15493433972694	0.00018755111734767	0.264442698799178	1.51347241807271	0.648643941947954	0.546944296498705	-0.1017	6	842352	R	II		IGR	opensea	IGR-opensea
cg22007470	-0.0560648377098005	0.905556444631915	-9.15474722119577	0.000187570451906849	0.264442698799178	1.51336485240869	0.933588863486815	0.877524025777014	-0.0560648	6	143159650	R	II	HIVEP2	5'UTR	opensea	5'UTR-opensea		rs569600609;rs536628778;rs552280388	15;4;1
cg06679168	-0.0494480706218339	0.769164625567686	-9.14800442974738	0.000188268739441041	0.264682076020101	1.50948713040268	0.793888660878603	0.744440590256769	-0.0494481	1	1222370	R	II	SCNN1D	Body	opensea	Body-opensea		rs144607319;rs139397015;rs145306516	47;40;39
cg27461196	-0.0481018757188597	0.824541534744076	-9.14583343651851	0.000188494220177939	0.264682076020101	1.50823794455438	0.848592472603506	0.800490596884647	-0.0481019	19	35630106	F	II	FXYD1	5'UTR	shelf	5'UTR-shelf	chr19:35632356-35632572	rs530753841	51
cg08276983	-0.0772871852448406	0.0505142107313976	-9.14210259700867	0.000188882451018327	0.26469783099833	1.50609046733319	0.0891578033538179	0.0118706181089774	-0.0772872	9	131102881	R	I	SLC27A4	1stExon	island	1stExon-island	chr9:131102450-131103298	rs572741027	4
cg01083148	0.0635412668871342	0.785529210207128	9.13488249661435	0.00018963645251496	0.265225089173194	1.50193184042684	0.753758576763561	0.817299843650695	0.0635413	7	105705154	F	I		IGR	opensea	IGR-opensea		rs538445635	46
cg26500093	-0.0655677963092935	0.930667531207184	-9.12459400827052	0.000190717023147236	0.265867853900495	1.49599966930193	0.963451429361831	0.897883633052537	-0.0655678	7	115855113	R	II	TES	Body	opensea	Body-opensea		rs535176895;rs553041137	50;1
cg03687691	-0.0635353852804355	0.164056824779239	-9.12330053779696	0.000190853385243399	0.265867853900495	1.49525335818809	0.195824517419457	0.132289132139021	-0.0635354	1	43990685	R	II		IGR	opensea	IGR-opensea
cg19044496	-0.118646290436691	0.24759318050501	-9.11680173624702	0.000191540251698012	0.266277649304398	1.49150190562893	0.306916325723356	0.188270035286665	-0.118646	7	15081021	R	II		IGR	opensea	IGR-opensea		rs545131841;rs572159076;rs17378248	29;2;1
cg17346231	0.121867129893475	0.695982076777282	9.11335164532294	0.000191906079151605	0.266277649304398	1.48950914254303	0.635048511830545	0.75691564172402	0.121867	9	136565601	F	II	SARDH	Body	shore	Body-shore	chr9:136566573-136566896	rs531774703	8
cg01336260	-0.104079622351583	0.346411272536049	-9.10446187604096	0.000192852496948645	0.266373191915696	1.48437063591249	0.398451083711841	0.294371461360258	-0.10408	6	130473404	F	II	SAMD3	Body	opensea	Body-opensea
cg17101681	-0.0696967002821612	0.783598029244742	-9.10401088985296	0.000192900655935518	0.266373191915696	1.48410980869875	0.818446379385822	0.748749679103661	-0.0696967	6	170559115	R	I		IGR	opensea	IGR-opensea		rs2983217;rs150309787;rs558221939	36;30;22
cg19161694	-0.0822047322906019	0.88871249013479	-9.10020117081485	0.000193308046127844	0.266373191915696	1.48190590003176	0.929814856280091	0.847610123989489	-0.0822047	2	69573078	R	II	GFPT1	Body	opensea	Body-opensea		rs6722492;rs139562843;rs145511387	51;39;1
cg09523568	-0.113348142413739	0.755686063250133	-9.09847912112048	0.000193492525063531	0.266373191915696	1.48090936992594	0.812360134457002	0.699011992043263	-0.113348	4	186084287	R	II	CFAP97	Body	opensea	Body-opensea
cg22608534	-0.0739212507596523	0.810342987728047	-9.08799679481775	0.000194619954160126	0.267400961518607	1.47483892600355	0.847303613107873	0.773382362348221	-0.0739213	22	41635548	R	II	CHADL	Body	shore	Body-shore	chr22:41633520-41634842	rs145310760;rs371389800	4;2
cg19628390	-0.084400326757976	0.514311110356995	-9.06371012605624	0.000197261977094122	0.268657508359996	1.46074482578469	0.556511273735983	0.472110946978007	-0.0844003	6	49784413	R	II	LOC101927020	Body	opensea	Body-opensea		rs147336676;rs112589395;rs57041394;rs182977834	41;40;29;8
cg19315466	-0.0437762964276306	0.088422423086735	-9.05244792511384	0.000198501457980164	0.268657508359996	1.45419514567468	0.11031057130055	0.0665342748729197	-0.0437763	1	245832545	R	II	KIF26B	Body	shelf	Body-shelf	chr1:245836323-245836747	rs188424484	47
cg19347782	-0.0695768070766123	0.172957414334428	-9.05011993774787	0.000198758811299045	0.268657508359996	1.4528401677614	0.207745817872735	0.138169010796122	-0.0695768	11	12159762	R	II	MICAL2	5'UTR	opensea	5'UTR-opensea		rs553325096;rs566800761;rs371724878;rs5789715	40;34;23;1
cg07519730	-0.0560202714621667	0.922363091277653	-9.04890190738905	0.000198893618156754	0.268657508359996	1.45213107621072	0.950373227008737	0.89435295554657	-0.0560203	21	47634953	F	II	LSS	Body	opensea	Body-opensea		rs80106459;rs536850206;rs555112406	0;15;28
cg27583815	-0.0463719970200747	0.914783823946643	-9.04683409756261	0.000199122721954628	0.268657508359996	1.45092703706196	0.93796982245668	0.891597825436606	-0.046372	6	30131467	F	II	TRIM15	1stExon	opensea	1stExon-opensea		rs201508191;rs537827491;rs143628773;rs574241267;rs35278640;rs2523733	1;11;16;21;36;48
cg11043990	-0.0755458945137576	0.81449028252396	-9.03645447459817	0.000200277442734978	0.268657508359996	1.44487868899154	0.852263229780839	0.776717335267082	-0.0755459	17	74235759	R	II	RNF157	Body	island	Body-island	chr17:74235758-74237211
cg11056229	0.149689775837482	0.805220704560625	9.0343963429655	0.000200507343333354	0.268657508359996	1.44367848988255	0.730375816641884	0.880065592479366	0.14969	10	1281114	R	II	ADARB2	Body	shelf	Body-shelf	chr10:1284151-1284422	rs555758364;rs76767326	22;1
cg11125966	-0.069335215865596	0.779785708829563	-9.03374258680919	0.000200580435244673	0.268657508359996	1.44329718987307	0.814453316762361	0.745118100896764	-0.0693352	7	73785680	F	II	CLIP2	Body	opensea	Body-opensea
cg12957036	0.0636070494425242	0.756315098272255	9.02845322208529	0.000201172957570329	0.268657508359996	1.4402110906478	0.724511573550993	0.788118622993518	0.063607	4	71479542	F	II		IGR	opensea	IGR-opensea		rs549707520;rs113521627;rs567977918;rs535711281	1;13;16;48
cg01544181	-0.12925393731874	0.826959990148124	-9.02645729479286	0.000201397079756857	0.268657508359996	1.43904604879597	0.891586958807494	0.762333021488755	-0.129254	7	129472903	R	II	UBE2H	3'UTR	opensea	3'UTR-opensea		rs570625426	1
cg10243307	-0.0571221478363296	0.590281116427563	-9.02271935051607	0.000201817604119805	0.268657508359996	1.43686342165133	0.618842190345727	0.561720042509398	-0.0571221	12	52262361	R	II		IGR	shore	IGR-shore	chr12:52262627-52263215	rs556865212;rs576506645	20;12
cg27506020	-0.077220760930208	0.219126279559332	-9.02217602017481	0.000201878815642025	0.268657508359996	1.43654608324786	0.257736660024436	0.180515899094228	-0.0772208	13	31942536	F	II		IGR	opensea	IGR-opensea		rs550685243;rs569018633;rs529666390;rs118127602	0;5;8;20
cg09156597	-0.0517734219645841	0.0820323453630243	-9.02195494010161	0.000201903728750904	0.268657508359996	1.43641695291703	0.107919056345316	0.0561456343807322	-0.0517734	1	231472815	F	II	EXOC8	1stExon	shore	1stExon-shore	chr1:231473012-231474382	rs148264842;rs142526535	20;34
cg13433694	-0.0633379758023786	0.192890412238493	-9.02009169666571	0.000202113838149674	0.268657508359996	1.43532851722932	0.224559400139682	0.161221424337304	-0.063338	1	43637239	R	I	WDR65	TSS1500	shore	TSS1500-shore	chr1:43637503-43638052
cg19222569	0.0589087224508317	0.876895755152768	9.01999819119582	0.00020212438911525	0.268657508359996	1.43527388846677	0.847441393927352	0.906350116378184	0.0589087	1	164408849	R	II		IGR	opensea	IGR-opensea		rs563282243;rs192843159	46;45
cg11232448	-0.0574887282301246	0.682003503545796	-9.01412122122438	0.000202788837827379	0.268657508359996	1.43183914750518	0.710747867660858	0.653259139430733	-0.0574887	19	2858854	R	II		IGR	shore	IGR-shore	chr19:2858893-2859239
cg09308639	0.0546267582985407	0.858938767607384	9.01119030509947	0.000203121167587161	0.268657508359996	1.43012529157256	0.831625388458113	0.886252146756654	0.0546268	2	103413023	R	II	TMEM182	Body	opensea	Body-opensea		rs76660771	29
cg01767200	0.0672375506180524	0.5375583833683	9.00714247549513	0.000203581196720031	0.268657508359996	1.4277573240251	0.503939608059274	0.571177158677326	0.0672376	5	169434	R	II	PLEKHG4B	Body	shore	Body-shore	chr5:169578-169798	rs79806378;rs201970833;rs200697190;rs199848637;rs547483207;rs199986985	27;23;13;12;4;2
cg06193628	0.0500476036234154	0.867189450006663	9.00470157552496	0.000203859193961485	0.268657508359996	1.42632884684175	0.842165648194955	0.892213251818371	0.0500476	2	228526145	F	II		IGR	opensea	IGR-opensea		rs563379788	40
cg02112621	-0.140195508554068	0.397552349428374	-9.00102705641116	0.000204278533174746	0.268657508359996	1.424177631429	0.467650103705408	0.32745459515134	-0.140196	3	78387362	R	II		IGR	opensea	IGR-opensea		rs142429119	1
cg14992219	-0.116959571694247	0.0858633520939903	-8.99973688848895	0.00020442600910665	0.268657508359996	1.42342208773382	0.144343137941114	0.0273835662468668	-0.11696	5	117964718	F	II		IGR	opensea	IGR-opensea		rs544848490;rs564194922	11;28
cg04075986	-0.098379497024266	0.29128282743358	-8.99915510383343	0.000204492552498174	0.268657508359996	1.42308134656058	0.340472575945713	0.242093078921447	-0.0983795	7	19182334	F	II		IGR	shore	IGR-shore	chr7:19184221-19184686	rs570474128;rs528506970	0;49
cg03695597	0.0536936925202163	0.58210338572128	8.98565871282565	0.000206043426602731	0.268657508359996	1.41517003116635	0.555256539461171	0.608950231981388	0.0536937	12	70174183	F	II	RAB3IP	Body	opensea	Body-opensea		rs575672765;rs543011449;rs189135333	8;38;47
cg19687650	-0.0471266919594325	0.556230145114296	-8.98360573527779	0.00020628054661182	0.268657508359996	1.41396548769314	0.579793491094013	0.53266679913458	-0.0471267	X	71289025	R	I	NHSL2	Body	opensea	Body-opensea
cg12837131	-0.0432708462388817	0.565051955028676	-8.97554302675728	0.000207214908287093	0.268657508359996	1.40923196662979	0.586687378148117	0.543416531909235	-0.0432708	2	97316294	R	II	FER1L5	Body	opensea	Body-opensea		rs557262821	35
cg05139080	-0.0507529855717869	0.858872612122261	-8.9729810462992	0.000207512850851596	0.268657508359996	1.40772689348601	0.884249104908154	0.833496119336368	-0.050753	5	79513269	R	II	SERINC5	Body	opensea	Body-opensea		rs146736805;rs529535168	40;19
cg15174006	-0.068028951092477	0.31323130989712	-8.97274563270805	0.000207540253301506	0.268657508359996	1.40758857295351	0.347245785443358	0.279216834350881	-0.068029	3	97466293	F	II	EPHA6	Body	opensea	Body-opensea		rs190215771	1
cg01232019	-0.0553808508292523	0.419808810241457	-8.96961640837125	0.000207904904168281	0.268657508359996	1.40574958016056	0.447499235656083	0.392118384826831	-0.0553809	9	102148799	F	II		IGR	opensea	IGR-opensea		rs149097433	43
cg17440122	-0.443034303441611	0.286056219028206	-8.96844101279178	0.000208042068777693	0.268657508359996	1.40505864032065	0.507573370749011	0.0645390673074006	-0.443034	14	52725285	R	II		IGR	opensea	IGR-opensea
cg00289558	-0.0439160883651616	0.932169108460712	-8.96775746016978	0.000208121886014576	0.268657508359996	1.40465677838096	0.954127152643293	0.910211064278131	-0.0439161	7	149568525	F	II	LOC401431	Body	shore	Body-shore	chr7:149570366-149571272	rs371448796;rs565553602;rs528241697	2;7;39
cg15246825	-0.0630749592685451	0.901036662757044	-8.9640779120294	0.000208552160373262	0.268657508359996	1.40249299478229	0.932574142391317	0.869499183122772	-0.063075	6	30956796	F	II	MUC21	3'UTR	opensea	3'UTR-opensea		rs190544476	33
cg04524088	0.0541936311322798	0.830481351607664	8.96041036051094	0.000208982074621524	0.268657508359996	1.40033530880342	0.803384536041524	0.857578167173803	0.0541936	7	127847835	F	II	MIR129-1	TSS200	opensea	TSS200-opensea		rs184889878	38
cg03036997	0.0867093577521418	0.833314080171348	8.95884244370425	0.000209166185855063	0.268657508359996	1.39941258366725	0.789959401295277	0.876668759047418	0.0867094	20	18565843	R	II		IGR	shelf	IGR-shelf	chr20:18568436-18569092	rs564846478	45
cg10667267	0.187754330193865	0.749727564816776	8.95720159404709	0.000209359065724919	0.268657508359996	1.39844675008902	0.655850399719844	0.843604729913709	0.187754	7	26450563	F	II	LOC441204	Body	opensea	Body-opensea		rs184155092	46
cg23766305	0.0407739233092296	0.560078887719434	8.95694189897299	0.000209389611756039	0.268657508359996	1.39829387135449	0.539691926064819	0.580465849374049	0.0407739	17	27507501	R	I	MYO18A	TSS200	island	TSS200-island	chr17:27506889-27507607
cg11497147	-0.0853475453729678	0.767387091547099	-8.95470902610669	0.000209652464903397	0.268657508359996	1.39697921344517	0.810060864233582	0.724713318860615	-0.0853475	1	36945228	R	II	CSF3R	5'UTR	opensea	5'UTR-opensea		rs561777571;rs529003104;rs187516232	42;19;2
cg02946248	-0.107562565957531	0.614593489901992	-8.95246211754769	0.00020991736262591	0.268657508359996	1.39565593359439	0.668374772880757	0.560812206923226	-0.107563	19	3453438	F	I	NFIC	Body	island	Body-island	chr19:3453363-3453956	rs537466781;rs554206716	15;31
cg25939391	-0.061252815492227	0.390855386167753	-8.95112472568829	0.000210075220610341	0.268657508359996	1.39486812805889	0.421481793913866	0.360228978421639	-0.0612528	17	76141553	F	II	C17orf99	TSS1500	opensea	TSS1500-opensea		rs74656593;rs564636240	1;18
cg07090587	-0.143814180752573	0.784831254694801	-8.941275881625	0.00021124203588254	0.269658524409069	1.38906263336774	0.856738345071088	0.712924164318515	-0.143814	20	60899653	F	II	LAMA5	Body	opensea	Body-opensea		rs144509672;rs143316901	1;43
cg25652754	0.0589389821772404	0.852032767587449	8.93228713029978	0.000212313619553389	0.270249694066802	1.38375809119078	0.822563276498829	0.881502258676069	0.058939	22	38481165	R	II	BAIAP2L2	3'UTR	shelf	3'UTR-shelf	chr22:38484615-38485721	rs559027683;rs113285054;rs182118899	39;14;1
cg26339862	-0.0546467381577962	0.168855801296294	-8.93093824973054	0.000212474976534369	0.270249694066802	1.38296157699559	0.196179170375193	0.141532432217396	-0.0546467	1	51631780	F	II		IGR	opensea	IGR-opensea		rs545498919;rs563787071	0;2
cg22335801	0.136302175282233	0.79120733134193	8.92141677475468	0.000213618078760616	0.271212294078686	1.37733544572413	0.723056243700813	0.859358418983046	0.136302	1	1149091	R	II	TNFRSF4	Body	island	Body-island	chr1:1149055-1149524	rs143522804;rs201012235;rs541791598	13;5;4
cg15934095	-0.0546363826010495	0.660599676943941	-8.91753636766013	0.000214086017494817	0.271315769926066	1.3750406972992	0.687917868244466	0.633281485643416	-0.0546364	1	156630343	F	II		IGR	shelf	IGR-shelf	chr1:156627342-156627576	rs115235730	33
cg14390012	-0.0794975306914819	0.496288158145508	-8.9096331505387	0.000215042804849796	0.27203728488977	1.37036365303835	0.536036923491249	0.456539392799767	-0.0794975	4	145816012	F	II		IGR	opensea	IGR-opensea		rs141731343	19
cg25197107	-0.0417547528968245	0.373412178194748	-8.90359859384036	0.000215776757341959	0.272128868598886	1.36678944826437	0.39428955464316	0.352534801746336	-0.0417548	1	232317230	R	II		IGR	opensea	IGR-opensea		rs77107506	2
cg08128361	-0.0409144136020405	0.918188962632577	-8.89943112148754	0.000216285347807995	0.272128868598886	1.36431957239522	0.938646169433597	0.897731755831557	-0.0409144	16	67336052	R	II	KCTD19	Body	opensea	Body-opensea		rs181030691	18
cg20912181	0.0989844797658909	0.724604282870595	8.8961065316964	0.000216692086750562	0.272128868598886	1.36234834114974	0.675112042987649	0.77409652275354	0.0989845	7	96656863	F	II		IGR	shelf	IGR-shelf	chr7:96653467-96654199	rs73232702;rs145211500;rs149161371	6;15;21
cg17597533	-0.390486362985105	0.283779999667521	-8.89259747959457	0.000217122370566347	0.272128868598886	1.36026687599855	0.479023181160073	0.0885368181749688	-0.390486	4	16379511	F	II		IGR	opensea	IGR-opensea
cg02734152	-0.0697296153059882	0.860085691627517	-8.88991619367339	0.000217451830871173	0.272128868598886	1.3586758203435	0.894950499280511	0.825220883974523	-0.0697296	4	186944948	R	II		IGR	opensea	IGR-opensea		rs114968580;rs6815342;rs190688395	44;19;18
cg07009395	-0.0638811735129275	0.146119253701671	-8.88331653120082	0.00021826526822188	0.272128868598886	1.35475742468762	0.178059840458135	0.114178666945208	-0.0638812	14	94242576	R	II	PRIMA1	Body	opensea	Body-opensea		rs568449836	36
cg26465402	-0.110011991704508	0.145946484343061	-8.8822609240951	0.000218395708512839	0.272128868598886	1.35413039167901	0.200952480195315	0.0909404884908066	-0.110012	5	7803274	F	II	ADCY2	Body	opensea	Body-opensea		rs545459496;rs545689837;rs565479104;rs527284749;rs540651985	9;10;16;26;44
cg14905514	-0.0440518995668512	0.942445326328865	-8.88008653203141	0.000218664685260946	0.272128868598886	1.35283854489724	0.964471276112291	0.92041937654544	-0.0440519	14	105998745	R	II		IGR	shelf	IGR-shelf	chr14:105992499-105996414	rs146076231;rs587745827;rs587621371	40;32;7
cg01430795	0.109361331684637	0.801673008004623	8.87601536665081	0.000219169346225063	0.272128868598886	1.3504188735505	0.746992342162304	0.856353673846941	0.109361	2	119616745	R	II		IGR	island	IGR-island	chr2:119616133-119616826	rs545226989	9
cg18112555	0.0711615888835666	0.945462148945607	8.87508555468234	0.000219284797834361	0.272128868598886	1.34986607806963	0.909881354503823	0.98104294338739	0.0711616	14	71688761	R	II		IGR	opensea	IGR-opensea		rs544917480;rs78661433	30;13
cg17899428	-0.35145653076232	0.243056803061362	-8.87380704492336	0.000219443663003095	0.272128868598886	1.34910587158496	0.418785068442522	0.0673285376802019	-0.351457	3	164924688	R	II	LINC01322	TSS200	opensea	TSS200-opensea
cg07228443	-0.0732260043683761	0.636322675473196	-8.86864185573175	0.000220086860552997	0.272128868598886	1.34603343081225	0.672935677657384	0.599709673289008	-0.073226	12	125315107	R	II	SCARB1	Body	opensea	Body-opensea
cg23731687	-0.0565503830062656	0.0478263455059301	-8.86810423627547	0.00022015393530823	0.272128868598886	1.34571352471885	0.0761015370090629	0.0195511540027974	-0.0565504	12	57522122	F	I	LRP1	TSS200	island	TSS200-island	chr12:57521524-57522159	rs549070767	12
cg11284858	-0.198461920433888	0.181269637342831	-8.84913177858237	0.000222536470880601	0.274590450016496	1.33441073936925	0.280500597559775	0.082038677125887	-0.198462	8	79717765	R	I	IL7	TSS200	shore	TSS200-shore	chr8:79716681-79717403
cg23925189	0.0681434607211675	0.913211833896651	8.84288288091317	0.000223327835407902	0.275083473558853	1.33068227244484	0.879140103536067	0.947283564257234	0.0681435	2	160059058	R	II	TANC1	Body	opensea	Body-opensea		rs543197061	28
cg01512715	-0.0647906669758378	0.90501961951738	-8.83537235846955	0.0002242833609074	0.275259130810664	1.32619729705504	0.937414953005299	0.872624286029462	-0.0647907	1	117360368	R	II		IGR	opensea	IGR-opensea		rs145663852	24
cg17410825	-0.0823731321127624	0.798373940101196	-8.83292196697949	0.000224596152441497	0.275259130810664	1.3247331379982	0.839560506157577	0.757187374044815	-0.0823731	5	76451461	F	II		IGR	opensea	IGR-opensea		rs141029892;rs569181580;rs185323061;rs190183556	0;1;30;42
cg08554163	-0.0757185249090139	0.167669262031	-8.82912939440486	0.000225081285969743	0.275259130810664	1.32246613819788	0.205528524485507	0.129809999576493	-0.0757185	6	24191878	F	II	DCDC2	Body	opensea	Body-opensea		rs537748363;rs137865806;rs569688770;rs535459962	0;1;2;25
cg19926660	-0.0912005386117387	0.86731931156849	-8.82593107600323	0.00022549136346405	0.275259130810664	1.32055353954201	0.91291958087436	0.821719042262621	-0.0912005	12	1856701	F	II	ADIPOR2	5'UTR	opensea	5'UTR-opensea		rs181419689	0
cg02946185	-0.156043578568403	0.137811054233698	-8.8177422736921	0.000226545318940872	0.275259130810664	1.3156532328422	0.2158328435179	0.0597892649494964	-0.156044	7	37873327	F	II		IGR	opensea	IGR-opensea		rs569559121;rs537884427;rs147096393	19;27;28
cg10201370	-0.0450896920094843	0.928635685279622	-8.81735377518247	0.000226595465303595	0.275259130810664	1.31542062799079	0.951180531284365	0.90609083927488	-0.0450897	17	7793976	F	I	CHD3	Body	opensea	Body-opensea		rs143327592	22
cg22603971	-0.0763028862239875	0.785888506238924	-8.80664386950453	0.000227983030745259	0.275259130810664	1.30900397835904	0.824039949350918	0.74773706312693	-0.0763029	15	38850128	F	II	RASGRP1	Body	opensea	Body-opensea
cg01865721	-0.042121791253201	0.906511689767821	-8.79412296031466	0.000229617929798012	0.275259130810664	1.30149168403706	0.927572585394421	0.885450794141221	-0.0421218	19	45150552	F	II	PVR	Body	island	Body-island	chr19:45150371-45150834
cg02200642	-0.088800171607571	0.892229926954737	-8.78331027046255	0.000231040894776023	0.275259130810664	1.29499506249004	0.936630012758523	0.847829841150952	-0.0888002	11	7871040	F	II	OR5E1P	Body	opensea	Body-opensea		rs560528671	43
cg25664403	0.0760240691103098	0.839797387175235	8.78305113062369	0.000231075125096797	0.275259130810664	1.29483925766353	0.80178535262008	0.87780942173039	0.0760241	17	7536658	R	II	SHBG	Body	opensea	Body-opensea		rs199525667;rs142693170;rs144865079	51;6;2
cg23201684	0.0643814811109711	0.87206738567385	8.78202228861068	0.000231211085891838	0.275259130810664	1.29422062977173	0.839876645118365	0.904258126229336	0.0643815	1	155168176	F	II	THBS3	Body	shelf	Body-shelf	chr1:155164199-155165160	rs200209248;rs550930606;rs563089993	14;27;33
cg16105303	0.049127743617933	0.809166503174989	8.78120359497439	0.000231319342998321	0.275259130810664	1.29372830565138	0.784602631366022	0.833730374983956	0.0491277	10	14791342	R	II	FAM107B	Body	opensea	Body-opensea		rs2400090;rs75261036;rs569145849	46;40;13
cg01363109	0.0850283627980771	0.693761582102486	8.77598830292343	0.000232010371345048	0.275259130810664	1.29059091903342	0.651247400703447	0.736275763501525	0.0850284	9	100502850	R	II		IGR	shore	IGR-shore	chr9:100503553-100504016	rs147665167	19
cg26137290	-0.0616070161525054	0.247735856640899	-8.77552327298629	0.000232072105913132	0.275259130810664	1.29031107202573	0.278539364717151	0.216932348564646	-0.061607	2	1776737	F	II		IGR	opensea	IGR-opensea		rs546325396;rs6745451;rs573492696	1;24;25
cg00483940	-0.0587634901267866	0.0657322788123782	-8.77444043247202	0.000232215932231503	0.275259130810664	1.28965937576647	0.0951140238757715	0.0363505337489849	-0.0587635	2	40140929	F	II		IGR	opensea	IGR-opensea		rs572421017;rs539937736;rs557488228	0;11;42
cg00777849	-0.052981157233585	0.943091090568948	-8.77024625480061	0.000232774007367121	0.275259130810664	1.28713434153608	0.96958166918574	0.916600511952155	-0.0529812	19	3196269	R	II	NCLN	ExonBnd	island	ExonBnd-island	chr19:3196188-3196393	rs200886519	1
cg17954205	-0.0634681462316455	0.776465628235544	-8.76876483405064	0.000232971501627477	0.275259130810664	1.28624216839465	0.808199701351367	0.744731555119722	-0.0634681	11	122525128	F	II	UBASH3B	TSS1500	shore	TSS1500-shore	chr11:122526278-122527479
cg15653779	0.0499276673790706	0.711067466754669	8.7686833276332	0.000232982373304433	0.275259130810664	1.28619307716476	0.686103633065134	0.736031300444204	0.0499277	15	32268494	F	II		IGR	opensea	IGR-opensea
cg16658557	0.0482027011234148	0.742044847091091	8.76550694810217	0.000233406517956952	0.275259130810664	1.28427956698246	0.717943496529383	0.766146197652798	0.0482027	13	112559423	F	II		IGR	opensea	IGR-opensea		rs549502170	32
cg24580513	0.0917638948359146	0.764089587830362	8.76140732183173	0.000233955288799685	0.275259130810664	1.28180877962338	0.718207640412404	0.809971535248319	0.0917639	21	27765345	F	II		IGR	opensea	IGR-opensea		rs532879050	40
cg03394579	-0.150678617184712	0.140065555836502	-8.76139820357893	0.000233956511049149	0.275259130810664	1.28180328280275	0.215404864428858	0.0647262472441462	-0.150679	14	32694400	R	II		IGR	opensea	IGR-opensea		rs527507629;rs188202483	3;1
cg18773426	-0.0439864342237504	0.739703806635442	-8.76096991764149	0.000234013928789538	0.275259130810664	1.28154508928258	0.761697023747317	0.717710589523566	-0.0439864	19	40967144	R	II	BLVRB	Body	opensea	Body-opensea		rs147271838;rs571979922	47;22
cg00988691	0.050226280599858	0.522778554368273	8.76094469537702	0.000234017310705177	0.275259130810664	1.28152988354073	0.497665414068345	0.547891694668203	0.0502263	1	25985636	R	II	MAN1C1	Body	opensea	Body-opensea		rs561278192;rs75163907	22;14
cg24678243	0.0698365833644242	0.264307517467055	8.75217629350587	0.000235196511997507	0.275259130810664	1.27624084177205	0.229389225784843	0.299225809149267	0.0698366	X	55021561	F	II	PFKFB1	TSS1500	opensea	TSS1500-opensea
cg00329656	-0.0597146816335642	0.836799622188381	-8.75189098620866	0.000235234998320311	0.275259130810664	1.27606865121576	0.866656963005164	0.806942281371599	-0.0597147	1	17054246	F	I		IGR	shelf	IGR-shelf	chr1:17051491-17051891	rs2743508	41
cg02160746	-0.0616865700949009	0.886380142707487	-8.75167364209738	0.000235264321772264	0.275259130810664	1.27593747422933	0.917223427754938	0.855536857660037	-0.0616866	17	78487119	F	II		IGR	opensea	IGR-opensea
cg07959094	0.0877475625237979	0.775350986033256	8.74860138721845	0.000235679282290692	0.275259130810664	1.27408285734874	0.731477204771357	0.819224767295155	0.0877476	19	15347074	F	II		IGR	shore	IGR-shore	chr19:15348678-15349007	rs534833358;rs181493476;rs574395607;rs536996416;rs556929403	1;7;10;16;36
cg07702819	-0.0508215111097805	0.38856392203759	-8.74834946607167	0.000235713346746059	0.275259130810664	1.27393075017348	0.413974677592481	0.3631531664827	-0.0508215	12	322876	R	I	SLC6A12	TSS200	opensea	TSS200-opensea		rs567306975;rs538035732	18;2
cg04871778	0.0526639229873861	0.584313196196485	8.74723441830275	0.000235864191688209	0.275259130810664	1.27325744060434	0.557981234702792	0.610645157690178	0.0526639	1	55267125	R	II	TTC22	TSS200	shore	TSS200-shore	chr1:55266277-55267058	rs564468236;rs368925645;rs182617247;rs669833	50;45;17;13
cg13784966	-0.0638986861392258	0.919399389350589	-8.74696425913481	0.000235900756227893	0.275259130810664	1.2730942941106	0.951348732420201	0.887450046280976	-0.0638987	10	3158710	R	II	PFKP	Body	shelf	Body-shelf	chr10:3160888-3161107	rs565214702;rs530617843;rs550792568;rs567209665	44;31;27;3
cg17619729	-0.0477369058295906	0.307703095768612	-8.74688128761334	0.000235911987300639	0.275259130810664	1.27304418733575	0.331571548683408	0.283834642853817	-0.0477369	5	124043595	R	II	ZNF608	Body	opensea	Body-opensea		rs78100678	45
cg00547445	-0.51108184809514	0.350881553039933	-8.74611196887446	0.000236016152702792	0.275259130810664	1.2725795690458	0.606422477087503	0.0953406289923632	-0.511082	10	95326291	F	I	GPR120	TSS200	island	TSS200-island	chr10:95326229-95327108	rs116272590;rs147501383	27;46
cg21170796	-0.0819562770423895	0.915038115595724	-8.73865282534278	0.000237028929356739	0.27594479863757	1.26807246958143	0.956016254116918	0.874059977074529	-0.0819563	1	119528164	F	II	TBX15	5'UTR	shore	5'UTR-shore	chr1:119529819-119530712
cg15818557	-0.0470336902766166	0.824891645460357	-8.72890337918714	0.000238360397927748	0.27594479863757	1.26217528738341	0.848408490598665	0.801374800322049	-0.0470337	20	43927098	F	II	MATN4	Body	island	Body-island	chr20:43926594-43927171	rs567950909;rs200187459;rs62205536	1;34;51
cg20942507	-0.105606584360898	0.0869775595699754	-8.72093369993157	0.000239455348714714	0.27594479863757	1.25734941774668	0.139780851750424	0.0341742673895264	-0.105607	14	106851856	F	II		IGR	shelf	IGR-shelf	chr14:106854805-106855153	rs587610349;rs587773639	18;39
cg10163299	-0.0741348758630185	0.309493631916377	-8.71641308681385	0.000240079064869744	0.27594479863757	1.25460996630691	0.346561069847887	0.272426193984868	-0.0741349	20	16728915	R	II	OTOR	TSS200	opensea	TSS200-opensea
cg04052810	0.0494996433841807	0.602424105571442	8.7136627631261	0.000240459466901666	0.27594479863757	1.25294255356562	0.577674283879352	0.627173927263533	0.0494996	18	95601	R	II		IGR	opensea	IGR-opensea		rs542238358	3
cg02956255	0.0801673592094521	0.0593962610294282	8.7032160492565	0.000241910849273151	0.27594479863757	1.24660400939595	0.0193125814247022	0.0994799406341542	0.0801674	6	31430641	F	I	HCP5	TSS1500	opensea	TSS1500-opensea
cg10987582	0.0558840063350055	0.56635647514362	8.7023630474515	0.000242029813123263	0.27594479863757	1.24608609270071	0.538414471976118	0.594298478311123	0.055884	4	57174790	F	II	KIAA1211	Body	opensea	Body-opensea		rs548610350	42
cg07405121	-0.189870574335941	0.832475944981914	-8.69958500283703	0.000242417730502072	0.27594479863757	1.2443989739291	0.927411232149885	0.737540657813944	-0.189871	16	2083168	R	II	SLC9A3R2	Body	shelf	Body-shelf	chr16:2086420-2086892	rs570336140;rs182826562;rs28373896	31;16;15
cg25271243	-0.063853833379497	0.43724106998397	-8.69809686891417	0.000242625829775158	0.27594479863757	1.24349498768635	0.469167986673718	0.405314153294221	-0.0638538	6	154540345	F	II	OPRM1	Body	opensea	Body-opensea		rs533092608;rs191598441;rs563834816;rs531134258	0;13;19;33
cg12496910	0.137617803844373	0.590684327129214	8.69745144086234	0.000242716151199	0.27594479863757	1.24310286285912	0.521875425207027	0.6594932290514	0.137618	10	31102590	F	II		IGR	opensea	IGR-opensea
cg05751066	-0.0861348677794898	0.935264796717414	-8.69617210699737	0.000242895298601041	0.27594479863757	1.24232552189724	0.978332230607159	0.892197362827669	-0.0861349	17	2601824	R	II	CLUH	Body	island	Body-island	chr17:2600975-2601980
cg05228945	-0.0827652344854453	0.774338723728283	-8.69388450200599	0.00024321602407095	0.27594479863757	1.24093523798517	0.815721340971005	0.73295610648556	-0.0827652	17	79632187	F	I	C17orf90	3'UTR	shore	3'UTR-shore	chr17:79633256-79634230	rs373706185;rs202131274;rs569616173;rs371953459;rs560433620;rs573397609	3;4;19;20;21;51
cg04478883	0.0705029303661566	0.897813632924807	8.68890576979829	0.000243915773748814	0.27594479863757	1.2379080848594	0.862562167741729	0.933065098107885	0.0705029	9	124894061	R	II		IGR	opensea	IGR-opensea		rs11794012;rs536044754	49;23
cg15102609	-0.0648312484420135	0.842560321364698	-8.68741600608837	0.000244125617068092	0.27594479863757	1.23700192466753	0.874975945585704	0.810144697143691	-0.0648312	17	79235625	R	II	SLC38A10	Body	island	Body-island	chr17:79235486-79235751	rs538808321	2
cg13532822	-0.0391066370902947	0.915381678292625	-8.68657627611306	0.000244243992356085	0.27594479863757	1.23649107962373	0.934934996837773	0.895828359747478	-0.0391066	17	74769273	R	II	MFSD11	Body	opensea	Body-opensea
cg12281701	-0.0552311698570753	0.126769732567563	-8.68225313145119	0.000244854488761009	0.27594479863757	1.23386028712943	0.154385317496101	0.0991541476390253	-0.0552312	7	155996597	F	II		IGR	opensea	IGR-opensea
cg01901274	-0.0608340208983075	0.890042175932796	-8.68076678601303	0.000245064798972274	0.27594479863757	1.23295546944275	0.92045918638195	0.859625165483642	-0.060834	8	28474361	R	II		IGR	opensea	IGR-opensea		rs116417507;rs578220319;rs183163744	25;24;2
cg04132498	-0.046746210682339	0.332813356737239	-8.67509508985123	0.000245869270439306	0.27594479863757	1.22950129155879	0.356186462078408	0.309440251396069	-0.0467462	5	126938279	R	II		IGR	opensea	IGR-opensea		rs145569228	22
cg16528678	-0.0948124668921992	0.323937613669253	-8.67250603905442	0.00024623753343455	0.27594479863757	1.22792370905198	0.371343847115352	0.276531380223153	-0.0948125	5	94830	R	II		IGR	shelf	IGR-shelf	chr5:92007-92438	rs112059812	2
cg15036328	-0.0677363691451107	0.773007143715664	-8.67059431123018	0.000246509871591375	0.27594479863757	1.22675851748259	0.806875328288219	0.739138959143108	-0.0677364	16	2375873	F	II	ABCA3	Body	opensea	Body-opensea		rs527724411;rs547474428;rs74451435;rs530211741	0;7;12;22
cg27576982	0.0473233014792786	0.0558586699372921	8.66959930747225	0.000246651756646358	0.27594479863757	1.22615195807045	0.0321970191976528	0.0795203206769314	0.0473233	12	103308778	F	II	PAH	Body	shelf	Body-shelf	chr12:103311040-103311253
cg18472210	-0.0424843553880891	0.866209444567911	-8.66805621233797	0.000246871988305389	0.27594479863757	1.22521113301262	0.887451622261955	0.844967266873866	-0.0424844	7	140710661	R	II	MRPS33	5'UTR	shelf	5'UTR-shelf	chr7:140714478-140714943	rs150055386;rs38738;rs147757435	26;22;1
cg18538961	0.0669467583123831	0.440180987028583	8.66805411264976	0.000246872288132032	0.27594479863757	1.22520985271156	0.406707607872391	0.473654366184774	0.0669468	14	101363192	F	I	MEG8	Body	opensea	Body-opensea		rs567431193;rs535237838;rs112091945	0;1;19
cg07328621	0.103873812293091	0.459419470256209	8.66773053946464	0.00024691849814336	0.27594479863757	1.22501254753003	0.407482564109664	0.511356376402755	0.103874	11	129764256	F	II	NFRKB	5'UTR	shore	5'UTR-shore	chr11:129765145-129765617
cg12692286	0.0731874466003906	0.824673480479871	8.66594024138728	0.000247174357556197	0.27594479863757	1.22392073624957	0.788079757179675	0.861267203780066	0.0731874	7	40441089	F	II	SUGCT	Body	opensea	Body-opensea		rs572423120	0
cg26266117	-0.0674272372216225	0.0812551039684155	-8.66505300550211	0.000247301271976468	0.27594479863757	1.22337956763574	0.114968722579227	0.0475414853576043	-0.0674272	16	74643104	F	II		IGR	shore	IGR-shore	chr16:74640468-74641197	rs560761830	27
cg03303025	-0.0938223203645979	0.0570596953592927	-8.65340180767719	0.000248975050956958	0.27594479863757	1.21626746617149	0.103970855541592	0.0101485351769937	-0.0938223	16	85833081	F	I	COX4NB	1stExon	island	1stExon-island	chr16:85832420-85833842	rs548463575;rs567972214;rs185321108	31;38;43
cg08626806	-0.0430637132585783	0.0308548983828838	-8.65279336879684	0.000249062823249819	0.27594479863757	1.21589578482338	0.0523867550121729	0.00932304175359467	-0.0430637	2	183988872	R	II	NUP35	TSS1500	opensea	TSS1500-opensea		rs535936570;rs549214234	43;26
cg16315782	0.100194766303505	0.554627923302871	8.65220409321421	0.000249147865792298	0.27594479863757	1.21553578345001	0.504530540151118	0.604725306454623	0.100195	16	50156171	F	II		IGR	opensea	IGR-opensea		rs115811235;rs533559136;rs190542529	17;48;50
cg19842091	-0.0405178196080008	0.759429946521454	-8.65033492843066	0.000249417844417265	0.27594479863757	1.2143936974993	0.779688856325454	0.739171036717453	-0.0405178	5	179566792	F	II	RASGEF1C	5'UTR	shelf	5'UTR-shelf	chr5:179563199-179563779	rs564327666;rs531722317;rs10903248	0;24;25
cg19413907	0.0549562774381807	0.639118740808102	8.65019816029185	0.000249437612461547	0.27594479863757	1.21431011996193	0.611640602089012	0.666596879527193	0.0549563	17	19605713	R	II	SLC47A2	Body	opensea	Body-opensea
cg26952803	-0.147926414376022	0.324782272202757	-8.64892392451799	0.000249621875198309	0.27594479863757	1.21353138079745	0.398745479390769	0.250819065014746	-0.147926	10	63926610	F	II		IGR	opensea	IGR-opensea		rs547291773	26
cg19774788	-0.0495763545805694	0.434026999115833	-8.64220865471066	0.000250595597160357	0.27594479863757	1.20942538432466	0.458815176406118	0.409238821825549	-0.0495764	3	52127988	R	II	WDR51A	Body	opensea	Body-opensea		rs527904340;rs139038068	30;12
cg17136275	-0.0587277717805813	0.1393689935739	-8.63246660796258	0.000252016162585759	0.27594479863757	1.20346267080948	0.168732879464191	0.110005107683609	-0.0587278	1	240874893	F	II		IGR	opensea	IGR-opensea		rs541329950;rs559910068	40;41
cg03776087	-0.107516788363467	0.749582291602247	-8.63070944828795	0.000252273395655992	0.27594479863757	1.20238642492238	0.80334068578398	0.695823897420513	-0.107517	2	234848156	F	II	TRPM8	Body	shore	Body-shore	chr2:234847647-234847857	rs556487014	3
cg25289697	0.141059106652833	0.427471936197775	8.62970454480575	0.000252420643752253	0.27594479863757	1.20177082539305	0.356942382871358	0.498001489524191	0.141059	1	75594007	F	II	LHX8	TSS200	shore	TSS200-shore	chr1:75595813-75596162
cg06496478	-0.0425182835764308	0.956237724119357	-8.62845095625914	0.000252604473365837	0.27594479863757	1.20100277596243	0.977496865907572	0.934978582331141	-0.0425183	17	44821280	R	II	NSF	Body	opensea	Body-opensea		rs140176621;rs571677044	48;8
cg06926555	-0.0436606168453219	0.908455150185548	-8.62733758399379	0.000252767873385862	0.27594479863757	1.20032053517723	0.930285458608209	0.886624841762887	-0.0436606	3	42700251	F	II	ZBTB47	Body	island	Body-island	chr3:42700092-42700355	rs568271402;rs539181758	0;42
cg27613172	-0.157806970948117	0.862856773309569	-8.62441676665965	0.000253197127963385	0.27594479863757	1.19853030334195	0.941760258783627	0.78395328783551	-0.157807	12	54401665	F	II	HOXC8	TSS1500	shore	TSS1500-shore	chr12:54402682-54403347	rs146955309;rs570614874;rs114854347;rs189394522	0;1;14;35
cg13607242	0.0805139585673857	0.888735082593214	8.62294664590317	0.000253413507074653	0.27594479863757	1.19762899164248	0.848478103309521	0.928992061876907	0.080514	9	126312950	F	II	DENND1A	Body	opensea	Body-opensea		rs144681021	0
cg13522051	-0.0401671774423504	0.532977421149216	-8.62110476507142	0.000253684910693868	0.27594479863757	1.19649952897628	0.553061009870391	0.51289383242804	-0.0401672	3	172033145	F	II	FNDC3B	Body	opensea	Body-opensea		rs369012461;rs541108683;rs559415888;rs144120122	1;8;12;51
cg23544577	0.0421918502006706	0.879310589867029	8.61417999365793	0.000254708349930256	0.27594479863757	1.19225089116864	0.858214664766693	0.900406514967364	0.0421919	19	21541035	R	II	ZNF738	TSS1500	opensea	TSS1500-opensea		rs576120723;rs543600966;rs562287143	20;16;2
cg23896068	-0.0626241818890205	0.840062633163837	-8.61310388017165	0.000254867828776871	0.27594479863757	1.19159032574655	0.871374724108347	0.808750542219327	-0.0626242	6	14713931	F	II		IGR	opensea	IGR-opensea		rs142394805;rs150224667;rs7768188	21;43;44
cg27070729	-0.0714960866825988	0.881342171181724	-8.61263554718705	0.000254937271907613	0.27594479863757	1.19130281523441	0.917090214523024	0.845594127840425	-0.0714961	16	28964954	R	II	NFATC2IP	Body	shelf	Body-shelf	chr16:28961913-28962791	rs570891630;rs146201970;rs556401402;rs189737647	30;29;7;2
cg12858998	-0.0459801902533482	0.548407551676994	-8.61102448344165	0.000255176326104165	0.27594479863757	1.19031365372645	0.571397646803668	0.52541745655032	-0.0459802	2	33212211	F	II	LTBP1	Body	opensea	Body-opensea		rs80263308	29
cg19505767	0.0533653567144677	0.204852393471057	8.60567147246148	0.00025597251735347	0.27594479863757	1.18702560288575	0.178169715113824	0.231535071828291	0.0533654	7	155006545	R	II		IGR	opensea	IGR-opensea		rs574171000;rs12534332;rs556550913;rs575628774	36;35;20;18
cg06932669	-0.0632131643279971	0.15720558787346	-8.60541988658515	0.000256010009366213	0.27594479863757	1.18687101471204	0.188812170037458	0.125599005709461	-0.0632132	2	134326461	R	II	NCKAP5	TSS1500	opensea	TSS1500-opensea
cg15736006	0.103315495367039	0.537755679100948	8.60414315194202	0.000256200371466908	0.27594479863757	1.18608644514224	0.486097931417429	0.589413426784467	0.103315	X	50421023	R	II	SHROOM4	Body	opensea	Body-opensea
cg08166391	-0.107934743755263	0.273647615122506	-8.60200440153791	0.000256519634093326	0.27594479863757	1.18477187996771	0.327614987000137	0.219680243244875	-0.107935	21	44184503	R	II	PDE9A	Body	opensea	Body-opensea		rs7282542;rs74485808;rs148827066;rs546797206	38;22;17;14
cg18175808	-0.0565661625068966	0.760126777911634	-8.60196618499783	0.00025652534313482	0.27594479863757	1.18474838734438	0.788409859165083	0.731843696658186	-0.0565662	1	63786271	R	I		IGR	island	IGR-island	chr1:63782394-63790471
cg05840000	-0.0623046032660055	0.64922618253731	-8.60114136145713	0.0002566485972151	0.27594479863757	1.18424132163192	0.680378484170313	0.618073880904307	-0.0623046	19	55700046	R	II	PTPRH	Body	opensea	Body-opensea		rs532082970;rs146455164	5;2
cg13266286	-0.157281753570298	0.273266878651454	-8.59642269196183	0.000257355053047604	0.2762812741965	1.18133949932014	0.351907755436603	0.194626001866305	-0.157282	5	103514940	F	II		IGR	opensea	IGR-opensea		rs76224323;rs551446320;rs571200769	1;44;46
cg24135372	-0.0893708491564832	0.0646710666959686	-8.58822787453585	0.000258587385441123	0.276516319642558	1.17629595876612	0.10935649127421	0.019985642117727	-0.0893708	12	63267541	F	II	PPM1H	Body	opensea	Body-opensea		rs568791240;rs531207885;rs551230234;rs188997248	22;30;34;44
cg17882915	-0.0734389414163586	0.188536197791593	-8.58560610058322	0.000258983111530046	0.276516319642558	1.17468130098608	0.225255668499772	0.151816727083413	-0.0734389	11	83357222	F	II	DLG2	5'UTR	opensea	5'UTR-opensea
cg23612626	-0.0643386507797302	0.834886085571617	-8.58249420439991	0.000259453740999905	0.276516319642558	1.17276411789762	0.867055410961482	0.802716760181752	-0.0643387	6	30659491	R	II	NRM	TSS1500	opensea	TSS1500-opensea		rs116183523;rs190011906	21;13
cg01299404	0.0826711439764718	0.657228980206209	8.5818185328981	0.00025955605950083	0.276516319642558	1.17234775182897	0.615893408217974	0.698564552194445	0.0826711	8	60910964	F	II		IGR	opensea	IGR-opensea		rs182167056;rs367998359	1;19
cg26750594	0.0955612574916786	0.191355472276299	8.57981364612766	0.000259859943705004	0.276516319642558	1.17111208543044	0.143574843530459	0.239136101022138	0.0955613	5	111518718	F	II	EPB41L4A	Body	opensea	Body-opensea		rs561234407;rs181678035	9;28
cg01370241	-0.0797480650144064	0.277336796743012	-8.57930529914397	0.000259937061262403	0.276516319642558	1.17079872884548	0.317210829250215	0.237462764235808	-0.0797481	11	61049520	R	II	VWCE	Body	opensea	Body-opensea		rs185242939;rs80272066	49;17
cg19078037	0.0896018095527684	0.611843022804342	8.57649822156547	0.000260363387415488	0.276550821256981	1.16906802948132	0.567042118027958	0.656643927580726	0.0896018	18	77329049	R	II		IGR	opensea	IGR-opensea		rs563024346	2
cg21577836	0.0420864069810039	0.413730387444049	8.56781991926747	0.000261686621241722	0.277108370559301	1.16371364996591	0.392687183953547	0.43477359093455	0.0420864	1	175568710	R	I	TNR	5'UTR	island	5'UTR-island	chr1:175568376-175568808	rs552158709;rs565978694	15;12
cg08087047	-0.0964700982059837	0.827671388832407	-8.56729051000031	0.000261767599254715	0.277108370559301	1.16338682729481	0.875906437935399	0.779436339729416	-0.0964701	17	72461209	F	II	CD300A	TSS1500	opensea	TSS1500-opensea		rs569562501;rs538917725;rs548710631	3;7;13
cg19249157	-0.0858023135151171	0.788669328815032	-8.56529978190111	0.000262072363396709	0.277108370559301	1.16215769111388	0.831570485572591	0.745768172057474	-0.0858023	19	44010371	F	II	PHLDB3	TSS1500	shore	TSS1500-shore	chr19:44008014-44008893	rs538743530	35
cg14281039	-0.0394100135713634	0.924985511377328	-8.55942802232161	0.000262973716218855	0.277308551056612	1.15853053123874	0.94469051816301	0.905280504591646	-0.03941	19	55669189	F	II	TNNI3	TSS200	shore	TSS200-shore	chr19:55667532-55668465	rs546010415;rs562697105;rs575253832;rs544336348	35;39;40;46
cg21609640	-0.0899336956648067	0.83912895042014	-8.55734214370686	0.000263294789611734	0.277308551056612	1.15724139027904	0.884095798252543	0.794162102587737	-0.0899337	1	166890380	F	I	ILDR2	Body	island	Body-island	chr1:166889776-166890649	rs200705409	50
cg27542242	-0.0864695921628204	0.554135472374613	-8.55635694208481	0.000263446599261013	0.277308551056612	1.15663238832058	0.597370268456023	0.510900676293203	-0.0864696	14	73928420	F	II		IGR	shelf	IGR-shelf	chr14:73924588-73924980	rs8015077	37
cg08078496	-0.0402446781326746	0.947652608516345	-8.55201159945994	0.000264117402787719	0.277398455601625	1.15394543396244	0.967774947582682	0.927530269450008	-0.0402447	19	46859370	R	II	PPP5C	Body	opensea	Body-opensea		rs55650632;rs117097868	37;1
cg18844382	-0.0894911124157746	0.748077782353668	-8.55001906363747	0.00026442566837644	0.277398455601625	1.15271286260736	0.792823338561555	0.703332226145781	-0.0894911	14	23834977	F	I	EFS	TSS200	island	TSS200-island	chr14:23834435-23835947
cg13692476	0.0802655607153446	0.522660988196995	8.54694493315813	0.000264902098410006	0.277398455601625	1.15081062881046	0.482528207839323	0.562793768554667	0.0802656	10	101088828	R	I	CNNM1	TSS200	shore	TSS200-shore	chr10:101089010-101090655	rs56829646;rs554702124;rs112480053	44;35;28
cg17315703	0.0740649744424818	0.910610339671433	8.54344454109954	0.000265445820849017	0.277398455601625	1.14864375136547	0.873577852450192	0.947642826892674	0.074065	8	29579028	R	II	C8orf75	Body	opensea	Body-opensea		rs552598564;rs569366301	42;32
cg02173289	-0.0459560868519785	0.963036550310393	-8.54171898517327	0.000265714337779457	0.277398455601625	1.14757522150395	0.986014593736382	0.940058506884404	-0.0459561	14	101925020	R	II		IGR	island	IGR-island	chr14:101923575-101925995
cg26920451	-0.107164708027355	0.630623724521237	-8.53920004545829	0.000266106888573601	0.277398455601625	1.14601498981386	0.684206078534915	0.57704137050756	-0.107165	15	34260956	F	II	CHRM5	TSS200	opensea	TSS200-opensea		rs538637122;rs550937616;rs569182928;rs551632335	6;38;40;44
cg04254523	0.0965473395195846	0.0892748712539477	8.53634306694414	0.000266552945279027	0.277398455601625	1.14424478989713	0.0410012014941554	0.13754854101374	0.0965473	5	75997440	R	II	IQGAP2	Body	opensea	Body-opensea		rs565073662;rs532943110;rs113695873	12;2;1
cg01998058	0.142852582302148	0.46892355148168	8.5354483742924	0.00026669281342024	0.277398455601625	1.14369030499212	0.397497260330606	0.540349842632754	0.142853	8	112482695	R	I		IGR	opensea	IGR-opensea		rs556815154	47
cg07933035	-0.0819004372874576	0.9364935034087	-8.53187578490245	0.000267252181117258	0.277569064132696	1.14147558579445	0.977443722052429	0.895543284764972	-0.0819004	10	131557294	R	II	MGMT	Body	opensea	Body-opensea		rs538420617;rs552220093;rs569119743;rs41544612	45;33;10;1
cg22161482	0.0564816188537233	0.855908860202154	8.52721096974883	0.000267984639948466	0.277918676173203	1.13858230374866	0.827668050775292	0.884149669629015	0.0564816	7	66068996	R	II		IGR	opensea	IGR-opensea		rs144435546;rs145540240	43;8
cg18454916	0.390110738093639	0.301232396186751	8.52063279549073	0.000269021547439826	0.278371586743009	1.13449945677377	0.106177027139932	0.496287765233571	0.390111	8	74005562	F	I	C8orf84	TSS200	island	TSS200-island	chr8:74005021-74005856	rs560387305;rs572600327	11;51
cg21733154	-0.15551170711377	0.376203520190643	-8.51941303666121	0.00026921433450483	0.278371586743009	1.13374202979372	0.453959373747528	0.298447666633759	-0.155512	4	3464996	F	I	DOK7	TSS200	island	TSS200-island	chr4:3464799-3465440
cg09768257	-0.0524951977218616	0.914235988274816	-8.51617943810211	0.000269726202914226	0.278448770869934	1.13173352749109	0.940483587135746	0.887988389413885	-0.0524952	8	11628346	R	II	NEIL2	5'UTR	shore	5'UTR-shore	chr8:11627091-11627668	rs547345595;rs8191524	28;16
cg18954869	-0.0403595338359672	0.252284619142389	-8.51393494381169	0.000270082172469898	0.278448770869934	1.13033892106854	0.272464386060372	0.232104852224405	-0.0403595	6	50789422	R	II	TFAP2B	Body	shore	Body-shore	chr6:50791110-50791573	rs138997965	1
cg03915376	0.0716189428098793	0.125910503003709	8.51086915357447	0.000270569290320378	0.278541959614041	1.12843338119826	0.0901010315987695	0.161719974408649	0.0716189	16	48047875	R	II		IGR	opensea	IGR-opensea		rs7198239;rs534061912	36;2
cg10270684	0.288502767449506	0.577134432640524	8.50647990590529	0.000271268490211234	0.27861483691294	1.12570399051904	0.432883048915771	0.721385816365277	0.288503	12	46576209	R	II		IGR	opensea	IGR-opensea		rs186904214;rs149254052;rs73101133;rs146271526	31;30;2;1
cg25963412	-0.0457656646111541	0.923510691255715	-8.50544444225755	0.000271433747590716	0.27861483691294	1.12505988647052	0.946393523561292	0.900627858950138	-0.0457657	4	8412369	R	II	ACOX3	Body	opensea	Body-opensea		rs77275061;rs58254383	47;22
cg11837471	0.0819006133603595	0.797896807958047	8.50026075453582	0.000272262833689145	0.278948496766898	1.1218341646083	0.756946501277867	0.838847114638227	0.0819006	1	42618225	R	II	GUCA2B	TSS1500	opensea	TSS1500-opensea		rs533024969;rs113247733	51;50
cg07146981	-0.166515098463634	0.84251319377344	-8.49844829248928	0.000272553424007674	0.278948496766898	1.12070581212902	0.925770743005256	0.759255644541623	-0.166515	12	67788759	R	II		IGR	opensea	IGR-opensea		rs568198311;rs140520120	16;10
cg08278249	-0.13996825384286	0.19284855924971	-8.49380723073138	0.00027329918586175	0.279054068385359	1.11781535538575	0.26283268617114	0.12286443232828	-0.139968	16	75131130	R	II	ZNRF1	Body	opensea	Body-opensea		rs548795131;rs183813038	46;9
cg21590264	-0.0621426811503908	0.925414060162042	-8.49186826595362	0.00027361146453576	0.279054068385359	1.11660727531878	0.956485400737238	0.894342719586847	-0.0621427	5	37834850	F	II	GDNF	1stExon	island	1stExon-island	chr5:37834671-37835128
cg08329092	-0.0642669310472196	0.844197860369037	-8.49029928239248	0.000273864463408921	0.279054068385359	1.11562950152156	0.876331325892647	0.812064394845427	-0.0642669	11	111203997	F	II		IGR	opensea	IGR-opensea
cg06722216	0.0738963204062232	0.892541949991678	8.4879338536593	0.000274246409587717	0.279054068385359	1.11415503289521	0.855593789788566	0.929490110194789	0.0738963	18	31803067	R	II	NOL4	1stExon	island	1stExon-island	chr18:31802358-31803792
cg16787005	-0.289208771697117	0.193937856137904	-8.48527791613525	0.000274676011288192	0.279086727672061	1.11249896401366	0.338542241986462	0.0493334702893454	-0.289209	11	57425720	R	II	CLP1	5'UTR	shore	5'UTR-shore	chr11:57424937-57425262	rs559158440;rs11229087;rs541805536	42;23;12
cg18511461	-0.152504229482398	0.860556389128676	-8.47407646466005	0.000276496594147374	0.280283829846162	1.10550848097024	0.936808503869875	0.784304274387477	-0.152504	2	181989473	R	II	LOC101927156	Body	opensea	Body-opensea
cg14893462	-0.119252785909016	0.136427537659667	-8.47312056009202	0.000276652614576056	0.280283829846162	1.1049114812819	0.196053930614175	0.0768011447051595	-0.119253	22	21396475	F	II		IGR	shelf	IGR-shelf	chr22:21399979-21400270	rs553201210;rs191447672;rs545292574	9;32;51
cg06128358	-0.0702482617634876	0.899345619135649	-8.46668640386436	0.000277705480619863	0.280690777725459	1.10089126105828	0.934469750017393	0.864221488253905	-0.0702483	6	31777883	R	II	HSPA1L	Body	shelf	Body-shelf	chr6:31774475-31774862
cg19372212	0.149525158712985	0.819869488828554	8.46486765304232	0.000278003949534643	0.280690777725459	1.09975427974232	0.745106909472062	0.894632068185047	0.149525	14	99989137	R	II	CCDC85C	Body	opensea	Body-opensea		rs536421007	26
cg18321810	-0.0520335161597724	0.046836772655794	-8.46334778383082	0.000278253659466682	0.280690777725459	1.09880394606007	0.0728535307356802	0.0208200145759078	-0.0520335	14	59436794	R	II	LINC01500	Body	opensea	Body-opensea		rs192625092;rs66877983;rs185011673;rs76896109	41;32;31;22
cg12628260	0.05885986541279	0.0424667368520665	8.45451657591199	0.000279709831554993	0.281754883637639	1.09327848597493	0.0130368041456715	0.0718966695584615	0.0588599	1	24970684	F	I	SRRM1	Body	shore	Body-shore	chr1:24969027-24970196	rs577719450;rs538452183;rs557054310	3;26;30
cg10431713	-0.0506798473141091	0.216496674481897	-8.44654264151643	0.00028103235437821	0.282360355037705	1.08828420311582	0.241836598138952	0.191156750824842	-0.0506798	17	33760230	F	I	SLFN12	TSS1500	opensea	TSS1500-opensea		rs186235289;rs144909287;rs1849739	9;36;44
cg05787705	-0.0778478703559733	0.754079419806204	-8.44604434419354	0.000281115243743527	0.282360355037705	1.0879719426324	0.793003354984191	0.715155484628217	-0.0778479	6	166830864	F	II	RPS6KA2	Body	opensea	Body-opensea		rs560546641;rs116747331	33;39
cg12461099	-0.0725488724374941	0.75910146820049	-8.44251229911986	0.000281703607492204	0.28254710857978	1.08575801609769	0.795375904419237	0.722827031981743	-0.0725489	1	19217794	R	II	ALDH4A1	TSS1500	opensea	TSS1500-opensea		rs78346435	40
cg06974662	-0.0650832208265312	0.795059140562321	-8.43717227491102	0.000282595894831252	0.282648821890542	1.08240898592348	0.827600750975586	0.762517530149055	-0.0650832	1	8277080	F	II		IGR	shore	IGR-shore	chr1:8277195-8277822	rs187087450	15
cg12081267	-0.0611830374086154	0.204929190783653	-8.43469680412323	0.000283010659240276	0.282648821890542	1.08085572616598	0.235520709487961	0.174337672079346	-0.061183	2	98486185	F	II	TMEM131	Body	opensea	Body-opensea		rs117902906;rs114532263;rs116707109;rs368326259	0;9;12;16
cg12198471	0.0429736132119043	0.124801754993073	8.43271303763751	0.000283343555601255	0.282648821890542	1.07961064709805	0.10331494838712	0.146288561599025	0.0429736	7	137372980	R	II	DGKI	Body	opensea	Body-opensea		rs181704700;rs62490506	51;1
cg11442732	0.0553946454599845	0.850912399399709	8.43228567608508	0.0002834153315372	0.282648821890542	1.07934238039396	0.823215076669717	0.878609722129702	0.0553946	X	133118088	F	I	GPC3	Body	island	Body-island	chrX:133118081-133118494
cg25948031	-0.0512251748624285	0.893854881228267	-8.41864873189812	0.00028571694326796	0.283479391354159	1.07077461899352	0.919467468659481	0.868242293797053	-0.0512252	5	158139210	F	I	EBF1	Body	opensea	Body-opensea		rs181351521;rs146847386	0;18
cg14467281	-0.0712018713052489	0.684501360884229	-8.41757385219267	0.000285899291851259	0.283479391354159	1.07009868142758	0.720102296536854	0.648900425231605	-0.0712019	9	33044611	F	II	SMU1	3'UTR	island	3'UTR-island	chr9:33044245-33044612	rs375400510	26
cg24706115	-0.0541361182081617	0.544961622167634	-8.41166100094801	0.000286904831773766	0.283479391354159	1.0663787745963	0.572029681271715	0.517893563063554	-0.0541361	12	110252831	F	II	TRPV4	5'UTR	opensea	5'UTR-opensea		rs544624860	0
cg09354158	0.0418187869016441	0.904519659517486	8.41130779368188	0.00028696502976985	0.283479391354159	1.06615647755899	0.883610266066664	0.925429052968308	0.0418188	8	11712380	F	II	CTSB	5'UTR	opensea	5'UTR-opensea		rs111803567;rs78174313;rs181113858;rs62495699;rs146207473;rs114297510	0;14;15;25;39;45
cg07353032	-0.081118316443803	0.785163507913665	-8.40960550938513	0.000287255362738868	0.283479391354159	1.06508497906051	0.825722666135566	0.744604349691763	-0.0811183	3	65736762	F	II	MAGI1	Body	opensea	Body-opensea		rs541387585	27
cg15833286	-0.0799382513764066	0.261189966922121	-8.40887204126657	0.000287380565826487	0.283479391354159	1.06462322959718	0.301159092610325	0.221220841233918	-0.0799383	1	1873499	F	II		IGR	shore	IGR-shore	chr1:1874715-1875015	rs2803326;rs2803327	15;26
cg21081700	0.0663624241449858	0.790422851491422	8.40704566426826	0.00028769260756707	0.283479391354159	1.06347326459288	0.757241639418929	0.823604063563915	0.0663624	1	55162758	F	II	MROH7	Body	opensea	Body-opensea		rs147963692;rs141879578;rs116538998	0;1;26
cg06004426	-0.0540734024907322	0.456382171403906	-8.40690603089235	0.000287716480722667	0.283479391354159	1.06338533471784	0.483418872649272	0.42934547015854	-0.0540734	17	20020463	F	II	SPECC1	Body	opensea	Body-opensea		rs573539592;rs144489558	28;29
cg08937734	-0.0652723671410506	0.892033678675119	-8.40363361115388	0.000288276634909187	0.283479391354159	1.06132419108853	0.924669862245644	0.859397495104593	-0.0652724	1	19422904	F	II	UBR4	Body	opensea	Body-opensea		rs565835749;rs554467962;rs539671000	18;30;41
cg04952627	-0.0722558530915021	0.683637363910382	-8.40358031050653	0.000288285769220833	0.283479391354159	1.06129061257691	0.719765290456133	0.647509437364631	-0.0722559	7	630507	R	II	PRKAR1B	Body	shore	Body-shore	chr7:631836-632135	rs12720011	15
cg17271030	0.183156074278691	0.75421317663052	8.39398292441492	0.000289936068724536	0.283841901794253	1.05524079433327	0.662635139491175	0.845791213769866	0.183156	10	134890092	F	II		IGR	shore	IGR-shore	chr10:134891010-134893402	rs549018523;rs565546539	20;47
cg27480553	-0.113321104026785	0.53861055967275	-8.3921919789601	0.000290245255985302	0.283841901794253	1.05411105301149	0.595271111686143	0.481950007659358	-0.113321	22	31317764	R	II	C22orf27	TSS1500	shore	TSS1500-shore	chr22:31318228-31318489
cg09756587	0.129286556415621	0.792521342849813	8.39019904796578	0.000290589769801752	0.283841901794253	1.05285360207341	0.727878064642003	0.857164621057624	0.129287	8	105256470	R	II	RIMS2	Body	opensea	Body-opensea		rs147175579	1
cg01900559	0.0383669328260473	0.92862564230615	8.38741740146485	0.000291071431645756	0.283841901794253	1.05109798573254	0.909442175893126	0.947809108719173	0.0383669	5	150052139	F	II	MYOZ3	Body	shore	Body-shore	chr5:150051116-150052107	rs529981610;rs548068382;rs147774918	5;18;23
cg16276113	-0.195279451605911	0.696787472120561	-8.38672109254304	0.00029119214937633	0.283841901794253	1.05065842030294	0.794427197923517	0.599147746317606	-0.195279	21	43223359	F	II	PRDM15	Body	shore	Body-shore	chr21:43221474-43221842	rs143536677;rs74999016	8;32
cg07584840	0.0985587441783048	0.780834728051733	8.38524885855567	0.000291447581646416	0.283841901794253	1.04972890411266	0.73155535596258	0.830114100140885	0.0985587	12	94579928	R	II	PLXNC1	Body	shore	Body-shore	chr12:94580656-94580874	rs555694096;rs573992423;rs535120568	36;14;13
cg07810865	0.0555853934575046	0.740234508648515	8.3850369388549	0.000291484371358983	0.283841901794253	1.049595091539	0.712441811919763	0.768027205377267	0.0555854	1	228332982	R	II	GUK1	5'UTR	opensea	5'UTR-opensea		rs151031420	14
cg04953773	0.109678933600025	0.697626439797334	8.37735365910095	0.000292821901165212	0.284749425928657	1.04474125146301	0.642786972997322	0.752465906597347	0.109679	22	37997503	F	II		IGR	opensea	IGR-opensea		rs187453133;rs116904902	0;16
cg01015769	-0.07000794920026	0.519720852191489	-8.37495615346324	0.00029324074323086	0.284762313775123	1.04322569990065	0.554724826791619	0.484716877591359	-0.0700079	2	583975	R	II		IGR	shore	IGR-shore	chr2:582399-582647	rs574194412;rs4553852	50;46
cg10792987	0.0764154767932648	0.851686226340577	8.37060984026678	0.000294001837959949	0.284889267199478	1.04047708248252	0.813478487943945	0.889893964737209	0.0764155	19	18575406	F	II	ELL	Body	shelf	Body-shelf	chr19:18572408-18572619	rs146491766;rs563430037;rs7246788;rs370380953	1;15;44;45
cg07948480	-0.0540573543839353	0.0826259119659843	-8.36675384287313	0.000294679017551748	0.284889267199478	1.03803729700359	0.109654589157952	0.0555972347740167	-0.0540574	2	120996546	R	II		IGR	opensea	IGR-opensea
cg13709580	-0.124741347844486	0.565947440897239	-8.36477805713364	0.000295026710234928	0.284889267199478	1.03678671445843	0.628318114819482	0.503576766974996	-0.124741	5	10668678	R	II		IGR	opensea	IGR-opensea		rs544523363;rs564245142;rs145830015;rs540687170	37;26;18;14
cg01821644	-0.060179381127532	0.447618845652446	-8.35364662975373	0.000296994624296614	0.284889267199478	1.02973527561635	0.477708536216212	0.41752915508868	-0.0601794	8	75157148	R	II	JPH1	Body	opensea	Body-opensea		rs145464761;rs139723190;rs529355952;rs16938829	48;40;3;1
cg16637899	-0.0431307997651595	0.645760758493657	-8.34883744967738	0.00029784960716823	0.284889267199478	1.02668577333427	0.667326158376236	0.624195358611077	-0.0431308	19	15159361	F	II	CASP14	TSS1500	opensea	TSS1500-opensea		rs534826186;rs146021406	1;19
cg08946781	-0.202693980301706	0.125187143629295	-8.34882662035601	0.000297851535683954	0.284889267199478	1.02667890439721	0.226534133780148	0.0238401534784423	-0.202694	17	38732694	F	II		IGR	opensea	IGR-opensea		rs553480652;rs188249609	0;38
cg01552216	-0.21622573620054	0.740481943089378	-8.34723891620256	0.00029813443742167	0.284889267199478	1.02567173824784	0.848594811189648	0.632369074989108	-0.216226	11	6493053	F	II	TRIM3	5'UTR	shore	5'UTR-shore	chr11:6494725-6495453	rs534238431;rs555476137	37;40
cg26120960	0.091504785708279	0.824152613918752	8.34371198484057	0.000298764007657885	0.284889267199478	1.0234337029826	0.778400221064613	0.869905006772892	0.0915048	3	47918946	R	II	MAP4	Body	opensea	Body-opensea		rs141357360	32
cg21340063	-0.066504618851342	0.79204399425868	-8.34099886919923	0.000299249372835077	0.284889267199478	1.0217114098632	0.825296303684351	0.75879168483301	-0.0665046	17	75843165	R	II		IGR	opensea	IGR-opensea
cg04395970	-0.0824390928067029	0.914150957207992	-8.33835506714344	0.000299723230343721	0.284889267199478	1.0200325568728	0.955370503611343	0.87293141080464	-0.0824391	8	23583662	F	II		IGR	shore	IGR-shore	chr8:23584001-23584761	rs545436556	39
cg24532512	-0.0667986232880087	0.675658075656934	-8.33820283895815	0.000299750541566595	0.284889267199478	1.01993587290269	0.709057387300938	0.64225876401293	-0.0667986	20	34094926	R	II	CEP250	Body	opensea	Body-opensea		rs547539774;rs559568526;rs577832155	45;23;2
cg00694520	-0.0567519243050527	0.865160042208312	-8.33746634868503	0.000299882716448943	0.284889267199478	1.01946808339617	0.893536004360839	0.836784080055786	-0.0567519	2	223916687	F	II	KCNE4	TSS200	shore	TSS200-shore	chr2:223917576-223918037
cg09456439	-0.0421870480835258	0.141316009869922	-8.33489478778946	0.000300344761650083	0.284889267199478	1.01783439276722	0.162409533911685	0.12022248582816	-0.042187	21	38937629	R	II		IGR	shore	IGR-shore	chr21:38935854-38936546	rs144104760;rs576519996	19;11
cg23007775	-0.0546480371032978	0.838464627523532	-8.33283182739356	0.000300716029291361	0.284889267199478	1.01652343302691	0.865788646075181	0.811140608971884	-0.054648	12	113835496	F	II	SDS	Body	opensea	Body-opensea		rs189131313;rs527923653;rs549584320	10;24;29
cg03104937	0.158733950422351	0.70053673354852	8.33248551614335	0.000300778407254767	0.284889267199478	1.01630332783375	0.621169758337344	0.779903708759696	0.158734	10	14542341	R	II		IGR	opensea	IGR-opensea		rs573668974;rs542693035;rs180706214	48;42;2
cg06416086	-0.0742635143326758	0.168051929538394	-8.33183775186337	0.000300895124120611	0.284889267199478	1.01589160249156	0.205183686704732	0.130920172372056	-0.0742635	6	149639104	R	I	TAB2	TSS1500	island	TSS1500-island	chr6:149638018-149639518	rs10611396	7
cg17717841	0.0880540309735556	0.842209852698857	8.33176401780258	0.000300908413206723	0.284889267199478	1.01584473428984	0.79818283721208	0.886236868185635	0.088054	11	65792640	R	II	CATSPER1	1stExon	shelf	1stExon-shelf	chr11:65789909-65790168	rs576539953;rs140016343	19;2
cg11601523	0.0790240959202995	0.318978914164219	8.33131678837046	0.000300989032134966	0.284889267199478	1.0155604488482	0.279466866204069	0.358490962124369	0.0790241	5	2756361	R	I		IGR	island	IGR-island	chr5:2748368-2757024	rs191644897;rs547656286	20;10
cg07634050	0.0635377388471113	0.680428383260391	8.33080621661177	0.000301081100393696	0.284889267199478	1.01523587990192	0.648659513836835	0.712197252683947	0.0635377	4	107289909	R	II	GIMD1	TSS1500	opensea	TSS1500-opensea		rs58107016;rs541241831;rs73839465	51;10;8
cg22580670	0.0420086258263778	0.925665214513774	8.32641869344165	0.000301873641941473	0.285254746315667	1.0124458925287	0.904660901600586	0.946669527426963	0.0420086	17	75372357	R	II	40057	1stExon	shore	1stExon-shore	chr17:75368688-75370506	rs113989981;rs312826;rs562382628	42;20;2
cg04632109	0.139998250968408	0.653947519939658	8.3180928688201	0.0003033843344673	0.285356379622825	1.0071473744155	0.583948394455454	0.723946645423862	0.139998	12	96359373	R	II	AMDHD1	Body	opensea	Body-opensea		rs369315008	1
cg06672661	-0.117227044846719	0.740524936273869	-8.31731508476327	0.000303525914229214	0.285356379622825	1.00665211492477	0.799138458697228	0.681911413850509	-0.117227	11	17097975	R	II	RPS13	Body	shore	Body-shore	chr11:17098839-17099506	rs530933060;rs116381931;rs566731830	5;2;1
cg10163258	-0.0642846928076174	0.0743050067622597	-8.31324794459797	0.000304267520871147	0.285356379622825	1.00406155169377	0.106447353166068	0.042162660358451	-0.0642847	6	5823986	R	II		IGR	opensea	IGR-opensea		rs115252374;rs77544520	24;8
cg23206017	0.0509269816629987	0.0450764635799621	8.31147155393795	0.00030459209821113	0.285356379622825	1.00292966776199	0.0196129727484627	0.0705399544114614	0.050927	X	34647840	R	II	TMEM47	3'UTR	opensea	3'UTR-opensea
cg27032569	-0.0439309096241423	0.293737743814701	-8.31126295002983	0.000304630240463809	0.285356379622825	1.00279673266635	0.315703198626772	0.27177228900263	-0.0439309	3	10206252	F	II	IRAK2	TSS1500	shore	TSS1500-shore	chr3:10206449-10207024	rs144635838	45
cg15888291	-0.0399909462467539	0.889327220357584	-8.31123624697993	0.000304635123397536	0.285356379622825	1.00277971560921	0.909322693480961	0.869331747234207	-0.0399909	6	31778622	F	II	HSPA1L	Body	shelf	Body-shelf	chr6:31774475-31774862	rs199534532;rs137935258	0;26
cg27639818	-0.0544532767157686	0.85450602816284	-8.30278032299403	0.000306186017565822	0.285356379622825	0.997388153335885	0.881732666520724	0.827279389804955	-0.0544533	5	64417918	F	II		IGR	opensea	IGR-opensea		rs183858847	0
cg05472743	-0.0521730329263951	0.956930015951206	-8.29591322863074	0.000307452340072397	0.285356379622825	0.993005450272356	0.983016532414403	0.930843499488008	-0.052173	6	97342073	R	II	NDUFAF4	Body	shelf	Body-shelf	chr6:97345266-97345973	rs62415285	49
cg03453870	-0.0904602237827802	0.193740535197232	-8.29581409561143	0.000307470665678714	0.285356379622825	0.992942154268542	0.238970647088623	0.148510423305842	-0.0904602	15	39563291	R	II		IGR	opensea	IGR-opensea		rs114364667;rs189733320;rs541449158	16;15;1
cg26184521	0.0498716607230323	0.889505645501068	8.2949725942199	0.000307626276310244	0.285356379622825	0.992404827703684	0.864569815139552	0.914441475862584	0.0498717	9	127084644	F	II	NEK6	Body	opensea	Body-opensea		rs139959229;rs539436662;rs3780207	25;33;50
cg04445182	0.0680272160765891	0.855790760239155	8.29287652384581	0.000308014284889882	0.285356379622825	0.991066171599892	0.821777152200861	0.88980436827745	0.0680272	6	170082760	R	II	WDR27	Body	opensea	Body-opensea		rs568519920;rs536158192	41;1
cg08248807	-0.0888210403648101	0.134157351023916	-8.29147068608878	0.00030827484527234	0.285356379622825	0.990168136380206	0.178567871206321	0.0897468308415106	-0.088821	16	30503274	R	II	ITGAL	Body	opensea	Body-opensea		rs558269653;rs142548526	21;3
cg17330878	-0.0490565162586074	0.938822313098992	-8.29062643892428	0.000308431444040258	0.285356379622825	0.989628763850174	0.963350571228296	0.914294054969688	-0.0490565	17	2615408	F	I	CLUH	TSS1500	island	TSS1500-island	chr17:2614320-2615630	rs566968355	17
cg22499099	-0.0842244135263239	0.518427508670105	-8.28877973439803	0.000308774314046395	0.285356379622825	0.988448743105975	0.560539715433267	0.476315301906943	-0.0842244	13	28606142	F	II	FLT3	Body	opensea	Body-opensea		rs184274107;rs61944700	1;37
cg24439978	-0.0689304675686031	0.902716008743233	-8.28624216230687	0.000309246185863118	0.285356379622825	0.986826822510899	0.937181242527535	0.868250774958932	-0.0689305	11	69650989	R	II		IGR	opensea	IGR-opensea
cg07464605	-0.0794207673005358	0.0629048472046284	-8.28180358540827	0.000310073597387785	0.285356379622825	0.98398861410301	0.102615230854896	0.0231944635543605	-0.0794208	10	18940606	F	I	NSUN6	TSS200	island	TSS200-island	chr10:18940528-18940765	rs549342670;rs192822166	40;44
cg03416601	0.0686417537234718	0.755117894081649	8.28122409246635	0.000310181814797851	0.285356379622825	0.983617946281361	0.720797017219913	0.789438770943385	0.0686418	16	82132065	F	II	HSD17B2	3'UTR	opensea	3'UTR-opensea
cg08427241	-0.0673479441864114	0.603493770645404	-8.27962335880299	0.000310480974635993	0.285356379622825	0.982593910813025	0.63716774273861	0.569819798552199	-0.0673479	5	93967893	F	II	SLF1	Body	opensea	Body-opensea		rs375563391;rs546971867;rs567210244;rs185190775	9;14;15;37
cg00000158	-0.0482000330265843	0.937880630119469	-8.27581052155122	0.000311194920179578	0.285356379622825	0.98015390328603	0.961980646632762	0.913780613606177	-0.0482	9	95010555	F	II	IARS	Body	opensea	Body-opensea		rs78176522;rs80089624	0;38
cg07689920	-0.0704777444029482	0.822736483679723	-8.27329017843234	0.000311667908696382	0.285356379622825	0.978540382632231	0.857975355881197	0.787497611478248	-0.0704777	11	73356316	R	II	PLEKHB1	TSS1500	opensea	TSS1500-opensea		rs75900537;rs191562207;rs534367068	49;43;2
cg01335405	-0.140821614665054	0.352823430504489	-8.26943942083915	0.000312392207128434	0.285356379622825	0.976074149851911	0.423234237837016	0.282412623171962	-0.140822	18	10927807	R	II	PIEZO2	Body	opensea	Body-opensea		rs115103847;rs576282608;rs543617769;rs147419977;rs114145364	45;32;17;16;2
cg03219809	0.0524237076665912	0.753801832259354	8.26380587276692	0.000313455403621093	0.285356379622825	0.972463980966868	0.727589978426059	0.78001368609265	0.0524237	11	63752561	F	II	OTUB1	TSS1500	shore	TSS1500-shore	chr11:63753414-63754454	rs556423164	12
cg12630444	-0.0509011084288024	0.857219323809922	-8.26363605470985	0.000313487518683957	0.285356379622825	0.972355116277665	0.882669878024323	0.831768769595521	-0.0509011	8	60174592	R	II		IGR	opensea	IGR-opensea		rs377663827;rs529691505	48;1
cg22950035	-0.0506651891482077	0.590459740698421	-8.2632128519252	0.000313567569316197	0.285356379622825	0.972083805029843	0.615792335272525	0.565127146124317	-0.0506652	12	94332007	R	II		IGR	opensea	IGR-opensea		rs538321859	14
cg01348229	-0.0667188687879842	0.869349748676751	-8.26183348391643	0.000313828649598145	0.285356379622825	0.971199405688365	0.902709183070743	0.835990314282759	-0.0667189	19	4607243	F	II		IGR	island	IGR-island	chr19:4607079-4607350	rs150889395	28
cg27050936	-0.101446336188207	0.87494515696471	-8.25861902395289	0.000314438059845463	0.285356379622825	0.969137821300809	0.925668325058813	0.824221988870607	-0.101446	6	887821	R	II		IGR	island	IGR-island	chr6:887605-887908	rs530354941;rs78855489;rs9328462	51;26;21
cg00628919	-0.0641015150020858	0.601347878236098	-8.25669422790756	0.000314803636393593	0.285356379622825	0.96790296199006	0.633398635737141	0.569297120735055	-0.0641015	16	87702703	R	I	JPH3	Body	island	Body-island	chr16:87702493-87702704	rs182349307;rs1609432;rs575536967;rs571484740;rs543050807;rs373569511	41;35;23;20;17;2
cg12832418	-0.0423239742722236	0.699462326172292	-8.25663802332646	0.000314814318837245	0.285356379622825	0.967866899283379	0.720624313308404	0.67830033903618	-0.042324	19	55625129	R	II	PPP1R12C	Body	shelf	Body-shelf	chr19:55628488-55629105	rs565001956;rs140281938	40;16
cg15533935	-0.117148150515216	0.416300458652935	-8.25456635426958	0.000315208365192941	0.285356379622825	0.966537471278887	0.474874533910543	0.357726383395327	-0.117148	12	93774767	F	II	NUDT4P2	Body	shelf	Body-shelf	chr12:93771465-93772289
cg07670335	-0.0799928771372274	0.27472513707041	-8.25385627584909	0.00031534356063526	0.285356379622825	0.966081721599181	0.314721575639023	0.234728698501796	-0.0799929	X	67950419	R	II		IGR	opensea	IGR-opensea
cg16235371	-0.097919044245563	0.667356356867449	-8.24709622481505	0.000316634060908227	0.285356379622825	0.961740888023244	0.716315878990231	0.618396834744668	-0.097919	5	140572039	F	II	PCDHB10	1stExon	shore	1stExon-shore	chr5:140573423-140574316
cg24851600	-0.0933881523077296	0.339026597628903	-8.24519561124096	0.000316998007428914	0.285356379622825	0.960519784536077	0.385720673782768	0.292332521475038	-0.0933882	7	4049819	F	II	SDK1	Body	opensea	Body-opensea		rs75592320;rs532176754;rs551953294	7;16;45
cg26950568	-0.0536360029022612	0.89474786919482	-8.24437492697861	0.000317155311423617	0.285356379622825	0.959992422627597	0.92156587064595	0.867929867743689	-0.053636	13	30626440	R	II		IGR	opensea	IGR-opensea		rs141276166;rs571507272	43;1
cg18821137	-0.0372381191148486	0.267055069145634	-8.2440382093622	0.000317219878050582	0.285356379622825	0.959776036224205	0.285674128703059	0.24843600958821	-0.0372381	18	10471789	R	I	APCDD1	Body	island	Body-island	chr18:10471656-10471867	rs541503972;rs116606798;rs3748414;rs116328641;rs3748413;rs200405895;rs550080767	39;34;27;26;18;2;1
cg05148659	-0.0744198247406035	0.84428897553567	-8.24272047914373	0.000317472705445655	0.285356379622825	0.958929129396226	0.881498887905972	0.807079063165368	-0.0744198	9	113801066	R	II	LPAR1	TSS1500	island	TSS1500-island	chr9:113799913-113801375	rs142765719;rs575127571	47;33
cg19802378	0.0567601735207843	0.874189943695114	8.23938200591023	0.000318114305477797	0.285356379622825	0.956782862720464	0.845809856934722	0.902570030455507	0.0567602	10	73810444	R	II		IGR	opensea	IGR-opensea		rs11000152;rs146985239	44;24
cg03881351	-0.0422878779857588	0.930085295201187	-8.23756137485482	0.000318464843337784	0.285356379622825	0.955612021306753	0.951229234194067	0.908941356208308	-0.0422879	22	46240067	R	II	ATXN10	3'UTR	opensea	3'UTR-opensea		rs538321341;rs73889638;rs192923335	21;16;7
cg04351205	0.131094569798719	0.531528681582991	8.23704321235151	0.000318564691511308	0.285356379622825	0.955278744001863	0.465981396683632	0.597075966482351	0.131095	2	143886326	R	II	ARHGAP15	TSS1500	opensea	TSS1500-opensea		rs555847655;rs574022949;rs149947643;rs553137686	39;27;2;1
cg21015084	-0.0466363309488358	0.927072854205832	-8.235726353579	0.000318818611435886	0.285356379622825	0.954431655303246	0.95039101968025	0.903754688731414	-0.0466363	17	8222332	F	II	ARHGEF15	Body	opensea	Body-opensea		rs202178987;rs115722025;rs565057036	0;1;31
cg26160573	-0.0430220030843628	0.0731504256700032	-8.23425954958464	0.000319101724336167	0.285356379622825	0.953487947571502	0.0946614272121847	0.0516394241278218	-0.043022	2	131113015	F	II	PTPN18	TSS1500	shore	TSS1500-shore	chr2:131113090-131114277
cg08616593	-0.0989458053235482	0.217523146149874	-8.2336812434499	0.000319213426426955	0.285356379622825	0.953115831113693	0.266996048811648	0.1680502434881	-0.0989458	3	87040893	R	II	VGLL3	TSS1500	shore	TSS1500-shore	chr3:87039610-87040516	rs148709187;rs550072405;rs569240139	23;11;3
cg11953417	-0.0434438851219872	0.951878168184378	-8.2326346617704	0.000319415694664356	0.285356379622825	0.95244232983461	0.973600110745371	0.930156225623384	-0.0434439	7	99761767	F	II	GAL3ST4	Body	opensea	Body-opensea		rs572246488	17
cg10745724	-0.058251645803324	0.892443378646799	-8.23226491436265	0.000319487190135923	0.285356379622825	0.952204367085304	0.921569201548461	0.863317555745137	-0.0582516	3	47009541	F	II	CCDC12	Body	opensea	Body-opensea		rs200021560;rs73831445;rs547389279	0;10;22
cg24424889	-0.0551973210017915	0.739084005133121	-8.22528842497009	0.000320839717977055	0.285356379622825	0.947712356829525	0.766682665634017	0.711485344632226	-0.0551973	22	39494175	F	II	APOBEC3H	5'UTR	opensea	5'UTR-opensea		rs577284959;rs192892942	26;31
cg02523350	-0.0987517235525013	0.545202789593159	-8.22259472884522	0.000321363743740017	0.285356379622825	0.945976892724158	0.59457865136941	0.495826927816908	-0.0987517	14	64559933	R	II	SYNE2	Body	opensea	Body-opensea		rs567417343;rs79566560;rs528837679	36;24;10
cg00206125	-0.0486234549255459	0.504048942967292	-8.21925050761837	0.000322015721884059	0.285356379622825	0.943821499876592	0.528360670430065	0.479737215504519	-0.0486235	11	133942028	R	II	JAM3	Body	shelf	Body-shelf	chr11:133938850-133939681
cg13460344	0.0946092986938395	0.163238434198016	8.21919350311506	0.000322026848762029	0.285356379622825	0.943784751917796	0.115933784851096	0.210543083544936	0.0946093	13	103809661	F	II		IGR	opensea	IGR-opensea		rs139946630;rs552234916	0;26
cg26247087	-0.0639130447143479	0.736691058677917	-8.21774992764387	0.000322308775245816	0.285356379622825	0.942854063272159	0.768647581035091	0.704734536320743	-0.063913	1	54146717	R	II	GLIS1	5'UTR	opensea	5'UTR-opensea		rs528969092;rs531429272	27;1
cg18805486	0.0589740954720014	0.702309611331139	8.21042398980321	0.000323743992049361	0.285356379622825	0.938128353706699	0.672822563595139	0.73179665906714	0.0589741	8	12551033	F	I		IGR	opensea	IGR-opensea		rs142542484;rs192448889;rs528574641;rs73665631;rs552286229;rs564262707	8;10;12;14;49;50
cg26167198	-0.0371735831507047	0.496960330382855	-8.2073198646538	0.000324354383193217	0.285356379622825	0.936124679273263	0.515547121958208	0.478373538807503	-0.0371736	10	94590429	F	II		IGR	opensea	IGR-opensea		rs186511509;rs77956429;rs191228428	6;17;38
cg04490113	-0.0784575838726274	0.121217761060639	-8.20167893982422	0.000325467073921239	0.285356379622825	0.932481533384115	0.160446552996953	0.0819889691243256	-0.0784576	1	76704467	F	II	ST6GALNAC3	Body	opensea	Body-opensea
cg21108553	-0.0578025877367803	0.885024622783264	-8.19668070818238	0.000326456742270926	0.285356379622825	0.929251309510275	0.913925916651654	0.856123328914874	-0.0578026	6	28357838	R	II	ZSCAN12	3'UTR	opensea	3'UTR-opensea		rs36092177	33
cg17135407	-0.120248904681223	0.170274021111591	-8.19429178433953	0.000326931007245304	0.285356379622825	0.927706695600088	0.230398473452203	0.11014956877098	-0.120249	6	88769298	F	II	SPACA1	ExonBnd	opensea	ExonBnd-opensea		rs117078336	1
cg23288078	-0.0438698713255797	0.918880591550428	-8.19421670581083	0.000326945925453777	0.285356379622825	0.927658144332396	0.940815527213218	0.896945655887638	-0.0438699	8	124268173	F	II	ZHX1	Body	opensea	Body-opensea
cg04383647	-0.0444826111265112	0.943246072593052	-8.19254914253427	0.000327277478963636	0.285356379622825	0.926579657954876	0.965487378156307	0.921004767029796	-0.0444826	6	7616109	R	II		IGR	opensea	IGR-opensea		rs565866678	39
cg01574673	-0.0441507908637068	0.202622343001164	-8.18739950222892	0.000328303854598467	0.285356379622825	0.923247733369892	0.224697738433017	0.18054694756931	-0.0441508	1	156595164	R	II	HAPLN2	Body	island	Body-island	chr1:156593657-156595283	rs567935429;rs140055354	35;3
cg23540819	-0.061175650196568	0.920120331631387	-8.18232094527841	0.000329319770255127	0.285356379622825	0.919959689554038	0.950708156729671	0.889532506533103	-0.0611757	8	17940228	R	II	ASAH1	Body	shore	Body-shore	chr8:17941489-17942459	rs145291848;rs34992950	37;18
cg06968181	-0.0668998649668472	0.104569024300856	-8.18154051279369	0.000329476215500437	0.285356379622825	0.919454222969567	0.138018956784279	0.0711190918174321	-0.0668999	5	142784323	R	I	NR3C1	TSS1500	island	TSS1500-island	chr5:142782071-142785071	rs72557310;rs61759005	8;2
cg00748432	-0.0384988168539165	0.218813176709198	-8.1813053111599	0.000329523381074756	0.285356379622825	0.919301879038248	0.238062585136156	0.19956376828224	-0.0384988	22	18042722	F	II	SLC25A18	TSS1500	opensea	TSS1500-opensea		rs545027491;rs565325911	0;36
cg22120682	0.0616742300601281	0.278361071528269	8.17968615452133	0.000329848290090104	0.285356379622825	0.91825300269607	0.247523956498205	0.309198186558333	0.0616742	8	86141587	F	II		IGR	opensea	IGR-opensea		rs544219220;rs375411885	0;8
cg06985415	-0.0553716198785413	0.862062506750576	-8.17954633065326	0.000329876365588048	0.285356379622825	0.918162415934217	0.889748316689847	0.834376696811305	-0.0553716	10	133955411	R	II	JAKMIP3	Body	shore	Body-shore	chr10:133953845-133954279	rs577381230;rs546447216;rs111392408;rs200660021;rs112928332;rs202051788	51;44;29;27;23;14
cg24842223	-0.0706932362016163	0.769982598552355	-8.17663884750878	0.000330460801585474	0.285356379622825	0.916278403378468	0.805329216653163	0.734635980451547	-0.0706932	10	1129728	R	II	WDR37	Body	opensea	Body-opensea		rs148186629;rs372048740	50;24
cg27317017	0.0434469169657595	0.748954724591411	8.17530753514173	0.000330728816165171	0.285356379622825	0.915415499864444	0.727231266108532	0.770678183074291	0.0434469	7	573146	R	I		IGR	shelf	IGR-shelf	chr7:569812-570042	rs545061163;rs113647750;rs147957771;rs547654805;rs375420498	49;47;38;10;1
cg01095004	0.0512702432427732	0.46485759493955	8.17397925475721	0.000330996475027377	0.285356379622825	0.914554417640989	0.439222473318164	0.490492716560937	0.0512702	16	88454883	R	I		IGR	shore	IGR-shore	chr16:88453549-88453969	rs568328693;rs71391384;rs535644523	21;17;2
cg07982519	0.110765888923456	0.767959624288859	8.17305895196567	0.000331182072547462	0.285356379622825	0.913957730083259	0.712576679827131	0.823342568750587	0.110766	16	15758037	F	II	NDE1	5'UTR	opensea	5'UTR-opensea
cg10494619	0.0748858589262325	0.817987180576973	8.1711679333419	0.000331563818444732	0.285356379622825	0.912731452486374	0.780544251113857	0.85543011004009	0.0748859	1	68748064	F	II		IGR	opensea	IGR-opensea		rs535720918;rs368344718;rs79336045	0;32;39
cg24647391	-0.0675778264343068	0.897615863868688	-8.1701479004565	0.000331769950439629	0.285356379622825	0.91206986598842	0.931404777085841	0.863826950651535	-0.0675778	17	525621	R	II	VPS53	Body	opensea	Body-opensea
cg07149017	-0.0706882979159636	0.130561477100509	-8.16827655008943	0.000332148511607521	0.285356379622825	0.910855900027949	0.165905626058491	0.0952173281425276	-0.0706883	14	21792648	R	II	RPGRIP1	Body	opensea	Body-opensea		rs533455832;rs148614919	51;6
cg14051085	-0.0667978705638251	0.0751781270785045	-8.16708950125219	0.000332388906517385	0.285356379622825	0.910085700058869	0.108577062360417	0.0417791917965919	-0.0667979	22	27816833	F	II		IGR	opensea	IGR-opensea
cg12393651	-0.075672366591587	0.79749815518048	-8.16583742697256	0.000332642691691232	0.285356379622825	0.909273184645843	0.835334338476274	0.759661971884687	-0.0756724	22	46518684	R	II		IGR	island	IGR-island	chr22:46518454-46518729	rs549355606	34
cg09429544	-0.0472094579629827	0.8471254986768	-8.16372365986707	0.00033307165193549	0.285356379622825	0.907901195845324	0.870730227658291	0.823520769695308	-0.0472095	17	59222682	F	II	BCAS3	Body	opensea	Body-opensea
cg24715735	-0.042885709116163	0.732759077213494	-8.16193878611332	0.000333434374140123	0.285356379622825	0.906742398717381	0.754201931771576	0.711316222655413	-0.0428857	19	35531403	F	II	HPN	TSS200	shore	TSS200-shore	chr19:35531780-35531991	rs72550239	28
cg10023182	-0.0834035128922523	0.597425454810136	-8.15844018677293	0.00033414670770294	0.285356379622825	0.904470241203151	0.639127211256262	0.55572369836401	-0.0834035	2	241290753	F	II		IGR	shelf	IGR-shelf	chr2:241293841-241294408	rs570222709;rs145017643	21;22
cg01049205	-0.0660486810985922	0.122934177140486	-8.15832060556538	0.000334171086673543	0.285356379622825	0.904392561779537	0.155958517689782	0.0899098365911898	-0.0660487	10	85997177	R	I	LRIT1	Body	island	Body-island	chr10:85997109-85997427	rs193025824	46
cg25864218	-0.163985423085242	0.0954953404060383	-8.15588581368233	0.000334667921607884	0.285356379622825	0.902810677565998	0.177488051948659	0.0135026288634172	-0.163985	4	79860686	R	I	PAQR3	TSS200	island	TSS200-island	chr4:79860213-79860745	rs531094490;rs550828795;rs71612958;rs530192840	46;43;21;2
cg14455887	-0.0754995580023509	0.867917551891347	-8.15461607019516	0.000334927365363583	0.285356379622825	0.901985532981235	0.905667330892522	0.830167772890171	-0.0754996	5	66254474	R	II	MAST4	TSS1500	opensea	TSS1500-opensea		rs149211438	45
cg01967741	-0.0659484709863666	0.915030463534742	-8.15359364360823	0.000335136447258056	0.285356379622825	0.901321011804795	0.948004699027925	0.882056228041559	-0.0659485	8	140989079	R	II	TRAPPC9	Body	opensea	Body-opensea		rs572450019;rs542961602	48;40
cg11176990	-0.0709302478292133	0.923250401758716	-8.15163485355133	0.000335537440159748	0.285356379622825	0.900047666922017	0.958715525673323	0.88778527784411	-0.0709302	2	39187533	F	I	LOC375196	TSS200	island	TSS200-island	chr2:39186777-39187968
cg01417881	-0.0951161287452728	0.0993806363304916	-8.1515533097708	0.000335554145584408	0.285356379622825	0.899994651190916	0.146938700703128	0.0518225719578552	-0.0951161	7	104655826	R	II	KMT2E-AS1	TSS1500	shore	TSS1500-shore	chr7:104653119-104654966	rs188284788;rs148777448	48;2
cg19880608	0.045618326040586	0.571768650938828	8.15012229962756	0.000335847467910004	0.285356379622825	0.899064190646349	0.548959487918535	0.594577813959121	0.0456183	5	112568208	R	II	MCC	Body	opensea	Body-opensea		rs533623303;rs548977654;rs567110021	34;24;2
cg08701675	-0.117454998285412	0.59185824578304	-8.14462732223078	0.000336976608874193	0.285356379622825	0.895489730394755	0.650585744925746	0.533130746640334	-0.117455	7	33955914	F	II	BMPER	Body	opensea	Body-opensea		rs552809877	2
cg22484390	0.0592615928784058	0.108526562249015	8.14321692435805	0.000337267145117874	0.285356379622825	0.894571873519233	0.0788957658098118	0.138157358688218	0.0592616	7	37210400	F	II	ELMO1	Body	opensea	Body-opensea		rs146339476;rs138298923	19;50
cg09548903	0.0579639857553012	0.836963963349011	8.14265482308459	0.000337383017746112	0.285356379622825	0.894206024565119	0.807981970471361	0.865945956226662	0.057964	2	121353307	F	II		IGR	opensea	IGR-opensea		rs540624548;rs559301072;rs532831724	28;44;48
cg22186912	0.065092556539607	0.817443456274509	8.13837036147907	0.000338267764031303	0.285356379622825	0.891416590965574	0.784897178004706	0.849989734544312	0.0650926	16	3704414	R	II	DNASE1	1stExon	opensea	1stExon-opensea		rs45522434;rs184248735	30;21
cg25471703	-0.078232423696064	0.103872967357704	-8.13827534931147	0.000338287415039519	0.285356379622825	0.891354715461389	0.142989179205736	0.0647567555096715	-0.0782324	2	121857226	F	II		IGR	opensea	IGR-opensea
cg22812331	-0.12233504552402	0.517770601547143	-8.13590967553078	0.000338777131304864	0.285356379622825	0.889813860793356	0.578938124309154	0.456603078785133	-0.122335	6	33869169	R	II		IGR	opensea	IGR-opensea		rs140387358;rs150364261;rs184697254	40;12;2
cg12884780	-0.181205862404869	0.551128239424799	-8.13356024068967	0.000339264310831404	0.285356379622825	0.888283128699485	0.641731170627234	0.460525308222364	-0.181206	1	3078148	R	II	PRDM16	Body	shelf	Body-shelf	chr1:3080934-3081292
cg15448631	-0.052382600938393	0.940090992932163	-8.13125454701945	0.000339743220933513	0.285356379622825	0.886780454857743	0.96628229340136	0.913899692462967	-0.0523826	16	56406157	R	II	AMFR	Body	opensea	Body-opensea		rs553837330;rs138515706	41;17
cg22774761	-0.284737725919039	0.198823634915283	-8.13123586711251	0.00033974710413562	0.285356379622825	0.886768278948234	0.341192497874803	0.0564547719557635	-0.284738	4	47124963	R	II	GABRB1	Body	opensea	Body-opensea
cg15814669	0.125898199221744	0.845299826380634	8.13014190494734	0.000339974609350912	0.285356379622825	0.886055164155771	0.782350726769762	0.908248925991506	0.125898	11	121460071	F	II	SORL1	Body	opensea	Body-opensea		rs149859900;rs11218355;rs145806727;rs368009426	3;24;27;49
cg10939667	-0.0466080374643141	0.932244742525387	-8.12352593296196	0.000341354318254831	0.285356379622825	0.88174035324955	0.955548761257544	0.90894072379323	-0.046608	6	152201611	F	II	ESR1	Body	opensea	Body-opensea		rs534319226;rs9340844;rs112658637	12;13;21
cg02938961	-0.0993483450072498	0.681952013199989	-8.12311797777978	0.000341439609285421	0.285356379622825	0.881474174878097	0.731626185703614	0.632277840696364	-0.0993483	7	33880952	F	II		IGR	opensea	IGR-opensea		rs550272171;rs568579864;rs191656204	0;13;15
cg12923268	-0.040114627650635	0.963375230791247	-8.12215749288037	0.000341640516410096	0.285356379622825	0.880847433592922	0.983432544616564	0.943317916965929	-0.0401146	6	31691812	R	II	C6orf25	Body	shore	Body-shore	chr6:31691425-31691718	rs111732872;rs116400360	48;16
cg20304956	-0.0950732812178646	0.784125806161194	-8.12109272696656	0.000341863398670887	0.285356379622825	0.880152557558194	0.831662446770126	0.736589165552262	-0.0950733	8	80911458	R	II	MRPS28	Body	opensea	Body-opensea		rs537640461	2
cg03694936	-0.155847676085374	0.685911839921621	-8.1205623211186	0.000341974489708456	0.285356379622825	0.879806375018564	0.763835677964308	0.607988001878934	-0.155848	5	140179490	R	II	PCDHA2	Body	shore	Body-shore	chr5:140180844-140181082	rs530243110	21
cg15963499	0.0562004115695215	0.810314841240829	8.11746063982683	0.000342624972558302	0.285356379622825	0.877781522238901	0.782214635456069	0.83841504702559	0.0562004	1	178368509	R	II	RASAL2	Body	opensea	Body-opensea		rs576441998;rs545521428;rs558962207	44;20;2
cg27087505	-0.136724738036357	0.825717046773402	-8.11621061691866	0.000342887537705452	0.285356379622825	0.876965253087608	0.894079415791581	0.757354677755224	-0.136725	6	158094449	R	II	ZDHHC14	3'UTR	shore	3'UTR-shore	chr6:158093810-158094080	rs534328064;rs184103080;rs571270080	35;24;2
cg06915667	-0.078690391428704	0.732083229882834	-8.11403111369339	0.000343345904415238	0.285356379622825	0.875541722426147	0.771428425597186	0.692738034168482	-0.0786904	3	128272723	F	II		IGR	shore	IGR-shore	chr3:128273936-128274796
cg19664669	-0.0713006511779204	0.29079286504076	-8.11251197403103	0.000343665817380806	0.285356379622825	0.8745492732267	0.32644319062972	0.2551425394518	-0.0713007	X	46691365	F	II		IGR	opensea	IGR-opensea
cg18585581	-0.0525617489041945	0.671932250643629	-8.11106568844427	0.00034397071370253	0.285356379622825	0.873604242681587	0.698213125095726	0.645651376191532	-0.0525617	X	48454810	R	II	WDR13	TSS1500	shore	TSS1500-shore	chrX:48455942-48456594
cg02177254	-0.123053888715945	0.7150641315901	-8.11004735860314	0.000344185581964556	0.285356379622825	0.872938743151392	0.776591075948073	0.653537187232127	-0.123054	6	43930304	F	II		IGR	opensea	IGR-opensea		rs534370764	0
cg19464155	-0.0838157154398508	0.658199037237305	-8.10695519875025	0.000344838997094561	0.285356379622825	0.870917429068149	0.70010689495723	0.61629117951738	-0.0838157	4	8437763	F	II	ACOX3	5'UTR	opensea	5'UTR-opensea		rs531541724;rs193262075;rs577783753;rs185705678	1;28;28;39
cg23070738	-0.158960160527254	0.165997012616012	-8.10636382314985	0.000344964128753318	0.285356379622825	0.870530762914583	0.245477092879639	0.0865169323523847	-0.15896	6	128260883	F	II		IGR	opensea	IGR-opensea		rs183910282;rs699420	30;51
cg01632803	-0.070343257959299	0.899264635010218	-8.10610393497617	0.000345019136466838	0.285356379622825	0.870360828010178	0.934436263989867	0.864093006030568	-0.0703433	19	48891159	F	II	KDELR1	Body	shelf	Body-shelf	chr19:48894463-48894927	rs546423479	1
cg06322253	-0.0560982415654081	0.417398765182273	-8.10305684262139	0.000345664851075002	0.285356379622825	0.868367988674496	0.445447885964977	0.389349644399569	-0.0560982	3	139372817	R	II	NMNAT3	5'UTR	opensea	5'UTR-opensea		rs551702712	5
cg10709350	-0.0595225112844059	0.771216468613458	-8.0994969848329	0.000346421026376935	0.285356379622825	0.866038823255464	0.800977724255661	0.741455212971255	-0.0595225	1	31206669	R	II	LAPTM5	3'UTR	opensea	3'UTR-opensea		rs370870412;rs3795438	41;34
cg26154047	-0.112409332321803	0.265292200362952	-8.0980445029083	0.000346730116947028	0.285356379622825	0.86508818395789	0.321496866523853	0.20908753420205	-0.112409	2	172864014	R	II	MAP1D	TSS1500	shore	TSS1500-shore	chr2:172864613-172865064	rs543484764	47
cg00450029	-0.13985276137533	0.710358661657399	-8.09561063740784	0.000347248774443081	0.285356379622825	0.86349484524745	0.780285042345064	0.640432280969735	-0.139853	8	599525	R	II		IGR	shore	IGR-shore	chr8:599904-600309	rs112939970	34
cg16601640	-0.0800052825968853	0.582169941306272	-8.09312206221023	0.000347780033592845	0.285356379622825	0.861865184461826	0.622172582604715	0.54216730000783	-0.0800053	3	147530537	F	II		IGR	opensea	IGR-opensea		rs144632699;rs372658599;rs554451444	21;31;41
cg06575009	-0.087701314716534	0.0952688716155632	-8.09096216061612	0.000348241902164063	0.285356379622825	0.860450342824275	0.13911952897383	0.0514182142572962	-0.0877013	4	174896348	F	II		IGR	opensea	IGR-opensea		rs563130837;rs562887745	1;37
cg27396978	-0.0644464327539999	0.106963026639417	-8.08919402938773	0.00034862053207221	0.285356379622825	0.859291842803469	0.139186243016417	0.0747398102624172	-0.0644464	16	23970550	F	II	PRKCB	Body	opensea	Body-opensea		rs76675964;rs571724904;rs7188987	3;4;16
cg13159946	-0.0668706719575707	0.788413937122049	-8.08819583580675	0.000348834500187462	0.285356379622825	0.858637700603975	0.821849273100835	0.754978601143264	-0.0668707	20	30073521	F	II	NCRNA00028	TSS200	shore	TSS200-shore	chr20:30071912-30072315	rs2064818	42
cg18043355	0.0705957028579866	0.912312055897302	8.08601214890386	0.000349303123452188	0.285356379622825	0.857206386309135	0.877014204468309	0.947609907326295	0.0705957	18	55991777	R	II	NEDD4L	Body	opensea	Body-opensea		rs80257835	38
cg13459801	0.0631190215694782	0.04254446794582	8.0857075284469	0.000349368554352109	0.285356379622825	0.857006689128056	0.0109849571610809	0.0741039787305591	0.063119	2	236479171	R	II	AGAP1	Body	opensea	Body-opensea		rs527981514;rs181860727;rs570373989	18;6;2
cg13940908	-0.0492588620134999	0.9434420500035	-8.08561055629439	0.000349389386491643	0.285356379622825	0.856943116389907	0.96807148101025	0.91881261899675	-0.0492589	1	6227927	F	II	CHD5	Body	opensea	Body-opensea		rs530099383;rs548713361	32;38
cg13536780	0.0379805871392875	0.849648041045679	8.0856050995479	0.00034939055878604	0.285356379622825	0.856939539047856	0.830657747476036	0.868638334615323	0.0379806	8	124409664	R	II	ATAD2	TSS1500	shore	TSS1500-shore	chr8:124408092-124409038	rs561690301	10
cg18486815	-0.0984355635783252	0.64818538088444	-8.08493715889589	0.000349534090032743	0.285356379622825	0.856501630892919	0.697403162673602	0.598967599095277	-0.0984356	6	35286315	R	I	DEF6	Body	opensea	Body-opensea		rs6899744	22
cg16792706	0.142086064105189	0.727993554769175	8.08173385341648	0.000350223400005667	0.285458151871246	0.854401000317452	0.656950522716581	0.79903658682177	0.142086	15	77908222	F	II	LINGO1	Body	shore	Body-shore	chr15:77906410-77908136	rs371641704;rs76669376	28;29
cg23634711	-0.0893966675598646	0.12841373247583	-8.07904934637427	0.00035080230185426	0.285458151871246	0.852639927311192	0.173112066255763	0.0837153986958982	-0.0893967	7	155604999	F	I	SHH	TSS200	island	TSS200-island	chr7:155604725-155605095	rs73735500;rs553827159;rs9333593;rs571947492	6;8;27;35
cg14866311	-0.0838721422740993	0.104514218249333	-8.07869642636697	0.00035087849106801	0.285458151871246	0.85240836258329	0.146450289386383	0.0625781471122839	-0.0838721	17	6142758	R	II		IGR	opensea	IGR-opensea		rs185547126;rs191609726;rs182537408;rs186217590;rs74775829	49;47;43;37;32
cg00278597	-0.177675736831129	0.220426891706457	-8.07527504525491	0.000351618115915415	0.285728787860821	0.85016292427529	0.309264760122022	0.131589023290893	-0.177676	8	135860911	R	II	LOC101927845	TSS1500	opensea	TSS1500-opensea		rs544319847;rs561011524	27;2
cg06344952	0.132412880555577	0.833187656592526	8.07031755247792	0.000352693066437135	0.286200588447316	0.846907619431391	0.766981216314738	0.899394096870314	0.132413	16	50707292	R	II	SNX20	Body	island	Body-island	chr16:50707291-50708041	rs550398362;rs185466580	5;1
cg05431218	0.0596482209172866	0.886702324395459	8.06884095215315	0.000353013988963583	0.286200588447316	0.84593762532858	0.856878213936816	0.916526434854103	0.0596482	16	86099928	R	II		IGR	opensea	IGR-opensea		rs79486280;rs115774849;rs114389913;rs538834863	38;31;15;2
cg24345639	-0.104317852986069	0.173350997734734	-8.06238539530951	0.000354421067605644	0.286207505752684	0.841694776279364	0.225509924227769	0.121192071241699	-0.104318	10	134896478	R	II		IGR	shore	IGR-shore	chr10:134896690-134897151	rs529947691;rs540442510;rs560358033;rs150884948;rs374523843	51;34;13;2;1
cg20652871	0.0716015687607171	0.800777625033378	8.06099349106698	0.000354725315635644	0.286207505752684	0.84077950748856	0.76497684065302	0.836578409413737	0.0716016	17	170770	F	II	RPH3AL	Body	shore	Body-shore	chr17:170979-171340	rs538837312;rs556931137;rs117332702	22;36;37
cg05686990	-0.0415015074239557	0.120837659712834	-8.06084416817508	0.000354757973459299	0.286207505752684	0.840681308276297	0.141588413424812	0.100086906000856	-0.0415015	2	216964242	F	II	TMEM169	Body	opensea	Body-opensea		rs561423209;rs149285460	25;26
cg24686322	-0.061874027370373	0.201498026447433	-8.05814431699635	0.000355349057196095	0.286207505752684	0.838905485286014	0.23243504013262	0.170561012762247	-0.061874	17	47633560	R	II		IGR	shore	IGR-shore	chr17:47633685-47633893	rs537874406	6
cg10974955	-0.0948325172358071	0.110156114722628	-8.05707313915045	0.000355583892883366	0.286207505752684	0.838200751677278	0.157572373340532	0.0627398561047247	-0.0948325	4	28404463	R	II		IGR	opensea	IGR-opensea
cg04555981	0.0532869693458105	0.0929404963600865	8.05688597953508	0.000355624942837839	0.286207505752684	0.83807760857163	0.0662970116871812	0.119583981032992	0.053287	5	33423493	F	II		IGR	opensea	IGR-opensea		rs561170952	0
cg02772951	0.0557179920518238	0.925025302161448	8.05574164700446	0.000355876051881927	0.286207505752684	0.837324622799367	0.897166306135536	0.95288429818736	0.055718	1	15478280	R	II	TMEM51	TSS1500	shore	TSS1500-shore	chr1:15479219-15481471	rs145965055	1
cg23591642	0.0779094505445028	0.315584516317329	8.05250667202235	0.000356587053340376	0.286451194281539	0.83519537730764	0.276629791045077	0.35453924158958	0.0779095	4	178829283	R	II	LINC01099	TSS200	opensea	TSS200-opensea
cg15065877	-0.0486405755994832	0.131636003581242	-8.04669197524459	0.000357869241970127	0.287131667710665	0.831365979454629	0.155956291380983	0.1073157157815	-0.0486406	6	28478515	F	II	GPX6	Body	opensea	Body-opensea		rs199864628;rs35062161	3;40
cg25857090	-0.123876062967656	0.513303370342792	-8.04496063154473	0.000358252063698615	0.287131667710665	0.830225220116119	0.57524140182662	0.451365338858965	-0.123876	21	46975435	R	I		IGR	island	IGR-island	chr21:46975415-46976341
cg01787439	0.0714080481210554	0.670228348670076	8.0396564457098	0.000359427884320052	0.287314710311346	0.826728806278828	0.634524324609548	0.705932372730604	0.071408	11	111321252	F	II		IGR	opensea	IGR-opensea		rs528204466;rs140011360;rs568004660	0;1;42
cg21516384	0.0808304461930028	0.820114405684581	8.03950198452243	0.000359462192837571	0.287314710311346	0.826626953356859	0.77969918258808	0.860529628781083	0.0808304	17	78233839	F	II	RNF213	TSS1500	shore	TSS1500-shore	chr17:78233888-78235283	rs574040932;rs541215578;rs559555765;rs527363685	6;12;14;25
cg18818634	0.0530601867731549	0.810921980139272	8.03671613100952	0.000360081640451323	0.287314710311346	0.824789597705885	0.784391886752694	0.837452073525849	0.0530602	12	3673183	F	II	PRMT8	Body	opensea	Body-opensea		rs148183815	19
cg16654595	-0.0513355342835592	0.250836241525447	-8.03511314523641	0.000360438640357067	0.287314710311346	0.823732085776981	0.276504008667227	0.225168474383667	-0.0513355	15	28339873	F	I	OCA2	5'UTR	island	5'UTR-island	chr15:28339774-28342442	rs574388386;rs74007950;rs563666765	6;9;32
cg08885947	-0.128701441217006	0.317535807702465	-8.03471863219092	0.000360526565860361	0.287314710311346	0.823471787140095	0.381886528310968	0.253185087093963	-0.128701	1	154525331	R	II	UBE2Q1	Body	opensea	Body-opensea		rs188834038	26
cg25217880	0.0402543607723975	0.0470699817425409	8.03182194516403	0.000361172925734268	0.287320431242591	0.821560162600799	0.0269428013563422	0.0671971621287397	0.0402544	19	14975658	R	II		IGR	opensea	IGR-opensea		rs542541746;rs147742196;rs141052220	7;6;2
cg10744200	-0.113412749876594	0.695155302191074	-8.02951003867742	0.000361689776245344	0.287320431242591	0.820033951827031	0.751861677129371	0.638448927252777	-0.113413	4	24844162	F	I	CCDC149	Body	opensea	Body-opensea		rs140063505;rs145590128;rs575549157	0;3;19
cg20810471	-0.0454677384049976	0.882422179256155	-8.02819173209081	0.000361984886325222	0.287320431242591	0.819163468394144	0.905156048458653	0.859688310053656	-0.0454677	11	71708904	R	II	IL18BP	TSS1500	opensea	TSS1500-opensea		rs141925538;rs559088199;rs577152857;rs5743655;rs562590963	35;33;12;2;1
cg21219607	-0.0721567527111626	0.156249844581193	-8.02651708193035	0.00036236017391634	0.287320431242591	0.818057480169085	0.192328220936774	0.120171468225612	-0.0721568	3	122334108	F	II	PARP15	TSS1500	opensea	TSS1500-opensea		rs56777678;rs549561130;rs569553446;rs144431200	2;10;12;41
cg06701292	0.0526381488434922	0.916581067682741	8.02532440573652	0.000362627730325324	0.287320431242591	0.817269658670456	0.890261993260995	0.942900142104487	0.0526381	12	49972129	R	II		IGR	opensea	IGR-opensea		rs555638539;rs568324041	11;2
cg09195550	-0.0499591057118779	0.906487281963169	-8.02371500855997	0.000362989138967005	0.287320431242591	0.816206383692759	0.931466834819107	0.88150772910723	-0.0499591	21	45746856	R	II	PFKL	Body	shelf	Body-shelf	chr21:45744313-45744847	rs568486190;rs535956650;rs547935120	50;45;1
cg12131903	-0.14669436528742	0.509722116619054	-8.02112655882262	0.00036357129323561	0.287457151684177	0.814495826563164	0.583069299262765	0.436374933975344	-0.146694	18	52495103	F	II	RAB27B	TSS1500	shore	TSS1500-shore	chr18:52495604-52496007	rs576421130;rs4801099;rs571888393;rs184896541;rs189802961	14;34;36;43;48
cg09696411	-0.06683098711591	0.870109663025926	-8.01498251817629	0.000364957514159811	0.288228583646284	0.810433337357535	0.903525156583881	0.836694169467972	-0.066831	12	58013517	R	I	SLC26A10	TSS200	island	TSS200-island	chr12:58013171-58013652
cg22943762	-0.108920555447503	0.069419893831908	-7.99888022169477	0.000368620087140779	0.290794032248531	0.799771343727062	0.12388017155566	0.0149596161081564	-0.108921	14	61188245	R	I	SIX4	Body	island	Body-island	chr14:61188116-61190772	rs117055123;rs376253683;rs370732208	44;21;20
cg05708073	-0.0526278258445778	0.0814628058075482	-7.99557360903762	0.000369377532728053	0.29106452100812	0.797579203276856	0.107776718729837	0.0551488928852593	-0.0526278	1	109637162	R	II	TMEM167B	3'UTR	shelf	3'UTR-shelf	chr1:109633188-109633632	rs149465406;rs192334124	13;7
cg09153713	-0.0608205796414371	0.491647455663557	-7.99030898647064	0.000370587276377894	0.29136817530015	0.794087088958138	0.522057745484276	0.461237165842838	-0.0608206	6	31833028	R	II	SLC44A4	Body	shelf	Body-shelf	chr6:31830299-31830948	rs112257041	51
cg21197099	-0.051037377954142	0.816624326154614	-7.98905229996232	0.000370876734844798	0.29136817530015	0.793253162290839	0.842143015131685	0.791105637177543	-0.0510374	12	125117358	F	II		IGR	opensea	IGR-opensea		rs7135094;rs76020618;rs275767;rs141577147	0;7;29;50
cg25193077	-0.309995722048945	0.582973924332395	-7.98848331011259	0.000371007880287503	0.29136817530015	0.792875541633569	0.737971785356867	0.427976063307923	-0.309996	1	235812109	F	II	GNG4	5'UTR	island	5'UTR-island	chr1:235811841-235814066
cg15815235	0.0814794923059583	0.842849121568077	7.98320383641224	0.000372227338337919	0.291506259146063	0.789370420207515	0.802109375415098	0.883588867721056	0.0814795	1	20247384	R	II	PLA2G2E	Body	opensea	Body-opensea		rs576012276	49
cg23328923	-0.0875680032167874	0.083040109624356	-7.98247671437506	0.000372395658389276	0.291506259146063	0.788887488948004	0.12682411123275	0.0392561080159623	-0.087568	3	73707412	F	II		IGR	opensea	IGR-opensea		rs144756413;rs574436136;rs541476919	21;26;47
cg13745279	-0.0363848273833055	0.870757516896946	-7.98099085903665	0.000372739894272048	0.291506259146063	0.787900492585404	0.888949930588599	0.852565103205293	-0.0363848	11	111788810	R	II	C11orf52	TSS1500	opensea	TSS1500-opensea
cg23815765	-0.179137969595452	0.197862942119025	-7.9805397293488	0.000372844483821535	0.291506259146063	0.787600787690413	0.287431926916751	0.108293957321299	-0.179138	5	58422541	R	II	PDE4D	Body	opensea	Body-opensea		rs544542925;rs77553586;rs185173172	41;19;2
cg08288044	-0.190394303890898	0.35561592006673	-7.97773355672873	0.000373495839470765	0.291690695115758	0.785736140678946	0.450813072012179	0.260418768121281	-0.190394	11	7570757	F	II	PPFIBP2	ExonBnd	opensea	ExonBnd-opensea		rs536875272;rs139460842;rs557409496	0;11;31
cg11738724	-0.0483180271176915	0.921032996639058	-7.97164931558157	0.000374912682141808	0.292176968026754	0.781690997892629	0.945192010197904	0.896873983080213	-0.048318	8	42125496	F	II		IGR	shelf	IGR-shelf	chr8:42128689-42129141	rs540278324	17
cg20685241	-0.066377455061789	0.905716254406369	-7.97148605522757	0.000374950787630332	0.292176968026754	0.781582410230599	0.938904981937264	0.872527526875475	-0.0663775	7	148909278	R	II	ZNF282	Body	opensea	Body-opensea		rs562880510;rs146386488	50;2
cg02855836	0.221529616883232	0.53098385444731	7.96792703466592	0.000375782606236326	0.29250051519745	0.779214676085396	0.420219046005694	0.641748662888925	0.22153	1	116710530	R	I		IGR	island	IGR-island	chr1:116710157-116710546	rs111353959;rs541808734;rs563094255	49;27;11
cg26799656	-0.0571187287272359	0.9321125731145	-7.96522283938636	0.000376416083666726	0.292669132533858	0.777414921480414	0.960671937478118	0.903553208750883	-0.0571187	16	88458669	R	I		IGR	shore	IGR-shore	chr16:88459515-88459739
cg13336913	0.127296955863322	0.432815314745087	7.96287055484959	0.000376968143922221	0.292774143777893	0.775848875073591	0.369166836813426	0.496463792676748	0.127297	3	97132141	F	II	EPHA6	Body	opensea	Body-opensea		rs372083322;rs111242045;rs368076384;rs571347064	0;1;7;28
cg22569523	0.0606010153829237	0.663185454053801	7.96036281317025	0.000377557736449915	0.292908040365237	0.774178816513396	0.632884946362339	0.693485961745263	0.060601	19	10812817	R	II	QTRT1	Body	shore	Body-shore	chr19:10812017-10812455	rs114213467	31
cg14995274	-0.0475637152472769	0.952314118519627	-7.95814995892491	0.000378078898194893	0.292988611597176	0.772704699338391	0.976095976143265	0.928532260895988	-0.0475637	1	17018587	F	II	ESPNP	Body	shore	Body-shore	chr1:17018683-17020959	rs676167;rs550684890	11;15
cg01093878	0.13196270993953	0.707489463924618	7.95306007939353	0.000379280855233652	0.293471545635102	0.769312445770111	0.641508108954853	0.773470818894383	0.131963	2	131512663	R	II	FAM123C	TSS1500	shore	TSS1500-shore	chr2:131513363-131514183	rs535854330	5
cg21050282	-0.0481309380217076	0.596099810890587	-7.95197330762911	0.000379538073762951	0.293471545635102	0.768587860196753	0.620165279901441	0.572034341879733	-0.0481309	12	104500900	R	II		IGR	opensea	IGR-opensea		rs184535390;rs530859032;rs550882366;rs567511073	46;42;41;21
cg02702369	-0.0377444019894124	0.630848080612981	-7.94765942171871	0.000380561112999948	0.293800394235675	0.765710666251582	0.649720281607687	0.611975879618275	-0.0377444	21	42844174	R	II	TMPRSS2	Body	opensea	Body-opensea		rs7364088;rs182254633;rs146957681	46;8;2
cg09123693	-0.0647685892370367	0.453340467965311	-7.94665285009195	0.000380800287645086	0.293800394235675	0.765039094988086	0.48572476258383	0.420956173346793	-0.0647686	7	157402637	R	II	PTPRN2	Body	shelf	Body-shelf	chr7:157405009-157406608	rs539267443;rs566543042;rs566229073;rs137982665	49;13;6;4
cg00381745	-0.0469413002000274	0.0580529177786365	-7.93770492524408	0.000382934212184729	0.294208130747176	0.759065376302981	0.0815235678786503	0.0345822676786228	-0.0469413	7	99096450	F	II	ZNF394	Body	shore	Body-shore	chr7:99097277-99098104	rs549661925;rs571722142	14;40
cg16057826	-0.0401021929622032	0.920794067539892	-7.93630530104981	0.000383269267246519	0.294208130747176	0.758130358741459	0.940845164020993	0.900742971058791	-0.0401022	21	36041334	F	I	CLIC6	TSS1500	island	TSS1500-island	chr21:36041305-36043224	rs559192106;rs527842129	16;17
cg21096049	-0.0629609512725129	0.546875146754645	-7.9349078644082	0.000383604142254078	0.294208130747176	0.75719663639256	0.578355622390902	0.515394671118389	-0.062961	7	138386120	R	II		IGR	opensea	IGR-opensea		rs538893879;rs558606107	47;18
cg15345910	-0.136665468333414	0.25989562447134	-7.93488184825539	0.000383610379898225	0.294208130747176	0.757179251658859	0.328228358638047	0.191562890304633	-0.136665	6	25747432	F	II		IGR	opensea	IGR-opensea		rs535803912;rs555767117	9;27
cg26875131	-0.101664578324663	0.415364873347132	-7.9342108056973	0.000383771310532733	0.294208130747176	0.756730822031659	0.466197162509463	0.364532584184801	-0.101665	1	213132495	R	II	VASH2	Body	opensea	Body-opensea		rs538161580	30
cg08631649	0.0843502763134053	0.666689390246587	7.93263600449141	0.000384149293743311	0.294208130747176	0.755678297933895	0.624514252089884	0.70886452840329	0.0843503	2	71098427	R	II		IGR	shore	IGR-shore	chr2:71098737-71099008	rs11888907;rs192448877	39;37
cg12030118	-0.059574506388184	0.174092733646895	-7.92804132405403	0.000385254609102778	0.294208130747176	0.752606220416911	0.203879986840987	0.144305480452803	-0.0595745	9	14722242	R	II	CER1	1stExon	opensea	1stExon-opensea		rs148175446;rs550958126;rs186822194;rs142339501	29;21;15;2
cg05053621	0.0732626674196594	0.269614252438906	7.92791492234081	0.000385285069583908	0.294208130747176	0.752521680788875	0.232982918729076	0.306245586148736	0.0732627	2	233185420	R	II	DIS3L2	Body	opensea	Body-opensea		rs187212420	2
cg10026009	-0.0608711228990597	0.108396345312355	-7.92789844004152	0.000385289041722482	0.294208130747176	0.752510657044889	0.138831906761885	0.0779607838628254	-0.0608711	9	105800346	R	II		IGR	opensea	IGR-opensea		rs547337020;rs567282069;rs536307442	39;11;1
cg23355077	-0.0465532910837126	0.326600430668073	-7.92694379116768	0.000385519188668505	0.294208130747176	0.751872126262733	0.349877076209929	0.303323785126217	-0.0465533	7	22687324	R	II		IGR	opensea	IGR-opensea
cg03190379	0.0796821851528245	0.863939990693585	7.92461209317327	0.000386081994133397	0.294317723944714	0.750312209791606	0.824098898117172	0.903781083269997	0.0796822	12	49690636	R	I	PRPH	Body	island	Body-island	chr12:49688873-49691360
cg25009743	-0.132832650155052	0.616793559420418	-7.91825721561716	0.000387620786945652	0.294392890775478	0.746058415625781	0.683209884497944	0.550377234342892	-0.132833	2	198651924	R	II	BOLL	TSS1500	shore	TSS1500-shore	chr2:198649751-198651599	rs551019872;rs185872550;rs190927215;rs139460631;rs566412874	51;32;16;15;4
cg13322140	0.0470187421158342	0.884011726242618	7.91796627871906	0.000387691407734188	0.294392890775478	0.745863587390498	0.860502355184701	0.907521097300535	0.0470187	11	14396463	R	II		IGR	opensea	IGR-opensea		rs531986822;rs550206190;rs372721206	33;14;9
cg02797113	-0.0398941687328647	0.940293403235439	-7.91785031280706	0.000387719561020334	0.294392890775478	0.745785927871472	0.960240487601871	0.920346318869006	-0.0398942	2	238609529	F	II	LRRFIP1	Body	opensea	Body-opensea		rs553393531	32
cg02918910	-0.324295877324787	0.216082745055549	-7.91420021110392	0.000388606932429566	0.294392890775478	0.743340958036293	0.378230683717942	0.0539348063931552	-0.324296	1	151032962	R	I	MLLT11	5'UTR	shore	5'UTR-shore	chr1:151031767-151032352
cg18844905	-0.0443580357585902	0.0813490640070397	-7.91284429050816	0.000388937176034141	0.294392890775478	0.74243242380116	0.103528081886335	0.0591700461277445	-0.044358	18	12742595	F	II	LOC100996324	Body	opensea	Body-opensea		rs142101371	0
cg08035151	-0.0817787095731968	0.711497813266668	-7.90985083260918	0.000389667420835249	0.294392890775478	0.740426102204571	0.752387168053266	0.670608458480069	-0.0817787	6	31772251	R	II	LSM2	Body	shelf	Body-shelf	chr6:31774475-31774862	rs552622888	2
cg25369862	-0.0864115100304514	0.133935878082668	-7.90957293816918	0.000389735293981818	0.294392890775478	0.740239808672079	0.177141633097893	0.0907301230674419	-0.0864115	11	134279948	F	II	B3GAT1	5'UTR	shore	5'UTR-shore	chr11:134281380-134282919	rs575112646;rs190314322	1;40
cg16452565	-0.0393906406070355	0.930761439352212	-7.90889104539228	0.000389901898837099	0.294392890775478	0.739782656726148	0.95045675965573	0.911066119048695	-0.0393906	2	236507151	F	II	AGAP1	Body	shore	Body-shore	chr2:236506378-236506728	rs116415416;rs191431695	7;24
cg27547265	-0.0897960360752533	0.455570511966028	-7.90867644541647	0.000389954348723243	0.294392890775478	0.739638777212093	0.500468530003655	0.410672493928402	-0.089796	7	33389821	R	II	BBS9	Body	opensea	Body-opensea		rs569867954;rs145566493;rs539253191	43;37;19
cg23812538	0.0858005440139718	0.0659754981841054	7.90575529823636	0.000390669124426105	0.294591074955757	0.737679889574594	0.0230752261771196	0.108875770191091	0.0858005	4	26323049	F	I	RBPJ	Body	island	Body-island	chr4:26321133-26323150	rs28558703	33
cg11413795	-0.0403215349073657	0.91428289189333	-7.90407424783113	0.000391081158372296	0.294591074955757	0.7365522658388	0.934443659347013	0.894122124439647	-0.0403215	1	226498340	F	II	LIN9	TSS1500	shore	TSS1500-shore	chr1:226496361-226497501	rs565305439	4
cg02794184	-0.0675355042842646	0.357565796339563	-7.9024668034373	0.000391475628594554	0.294591074955757	0.735473789883772	0.391333548481695	0.32379804419743	-0.0675355	16	79346526	F	II		IGR	opensea	IGR-opensea
cg26359174	-0.0392722686153931	0.09123263489403	-7.88841496607538	0.000394943952130323	0.296093392133368	0.72603663013319	0.110868769201727	0.0715965005863335	-0.0392723	2	128848455	R	II	UGGT1	TSS1500	shore	TSS1500-shore	chr2:128848663-128849210	rs570393690	39
cg07011784	-0.0698615737747054	0.876847557090951	-7.88818068002197	0.000395002084604121	0.296093392133368	0.725879141112586	0.911778343978304	0.841916770203598	-0.0698616	3	108038756	R	II	HHLA2	5'UTR	opensea	5'UTR-opensea		rs144144187;rs192641007;rs184671536	27;15;12
cg25096343	-0.0570288971762523	0.923355468288954	-7.8858329315928	0.000395585177458932	0.296093392133368	0.724300705225796	0.95186991687708	0.894841019700828	-0.0570289	3	14691095	R	II		IGR	shore	IGR-shore	chr3:14692931-14693429
cg26835575	-0.0581884105002468	0.305207564102053	-7.88475179287359	0.000395854031796852	0.296093392133368	0.723573676086066	0.334301769352176	0.276113358851929	-0.0581884	15	63519667	F	II	RAB8B	Body	opensea	Body-opensea		rs568529533;rs184337322	23;25
cg24058451	-0.0999467008763535	0.414462386449377	-7.88409476127193	0.000396017525291017	0.296093392133368	0.723131795601849	0.464435736887554	0.3644890360112	-0.0999467	15	45977075	R	II	SQRDL	Body	opensea	Body-opensea
cg09656639	-0.0610554622155041	0.535299436571271	-7.88357559674744	0.000396146768508823	0.296093392133368	0.722782610130314	0.565827167679024	0.504771705463519	-0.0610555	7	157471335	R	II	PTPRN2	Body	opensea	Body-opensea		rs181116903	1
cg20684661	0.0549070737422443	0.102665383532055	7.88246216079011	0.000396424119501273	0.296093392133368	0.722033644921738	0.075211846660933	0.130118920403177	0.0549071	8	26116445	R	II		IGR	opensea	IGR-opensea
cg08983215	-0.0590628881782425	0.90094815824097	-7.87905638695634	0.000397273896523727	0.296253708716654	0.719742052058295	0.930479602330091	0.871416714151849	-0.0590629	16	2140326	F	II	PKD1	Body	island	Body-island	chr16:2139803-2142170	rs116309559;rs138149588;rs200323046	5;26;32
cg11843414	0.0557998602822148	0.15170750572627	7.87706543821874	0.00039777165042816	0.296253708716654	0.718401970218663	0.123807575585162	0.179607435867377	0.0557999	7	100907847	R	II		IGR	opensea	IGR-opensea		rs114873915;rs564296647;rs562280804	36;20;12
cg22100985	-0.0475559518977038	0.952623148062053	-7.87109707852215	0.000399268185438707	0.296253708716654	0.7143827027645	0.976401124010905	0.928845172113201	-0.047556	19	54621691	R	II	PRPF31	Body	shelf	Body-shelf	chr19:54618652-54619167
cg05954640	0.256991509827891	0.385185795282121	7.87030608225561	0.000399467019499282	0.296253708716654	0.713849792891669	0.256690040368176	0.513681550196067	0.256992	4	102711629	R	II	BANK1	TSS200	shore	TSS200-shore	chr4:102711829-102712199	rs183232243;rs187917581	43;2
cg07624539	-0.0405305033121068	0.727565353849762	-7.87021308914656	0.000399490402972297	0.296253708716654	0.713787138053212	0.747830605505815	0.707300102193708	-0.0405305	11	1241511	F	I		IGR	opensea	IGR-opensea		rs372875233;rs569734356	0;48
cg21570818	-0.0960811525797799	0.665028082501716	-7.86729121754001	0.00040022593823079	0.296253708716654	0.711818125023389	0.713068658791606	0.616987506211826	-0.0960812	19	5870366	R	II	FUT5	5'UTR	shelf	5'UTR-shelf	chr19:5866711-5867473
cg15731317	-0.0692008164127802	0.149202896299901	-7.86693806840212	0.000400314945669147	0.296253708716654	0.711580092422081	0.183803304506291	0.114602488093511	-0.0692008	11	85430070	R	II	SYTL2	5'UTR	opensea	5'UTR-opensea		rs577211824	19
cg17104512	-0.0782980056450917	0.692613423290172	-7.86465168428561	0.000400891766995006	0.296253708716654	0.710038744422651	0.731762426112718	0.653464420467626	-0.078298	7	158709965	F	II	WDR60	Body	shelf	Body-shelf	chr7:158712559-158713094	rs13226351;rs35143397;rs575441290;rs35126352;rs556798379;rs116501929	0;8;10;18;19;33
cg08928145	-0.0653131514781812	0.923193025936685	-7.86384276921692	0.000401096078189919	0.296253708716654	0.709493312823533	0.955849601675776	0.890536450197594	-0.0653132	19	19625364	F	II	TSSK6	3'UTR	island	3'UTR-island	chr19:19624954-19627258
cg24218825	-0.127556258472341	0.829072768821401	-7.86376649996779	0.000401115348153663	0.296253708716654	0.70944188343088	0.892850898057572	0.76529463958523	-0.127556	3	169720970	F	II		IGR	opensea	IGR-opensea		rs527303912;rs552802093;rs189372612	6;9;30
cg05093204	-0.0714527947812061	0.766461443056553	-7.86013932203194	0.000402033036954366	0.296253708716654	0.706995449255129	0.802187840447156	0.730735045665949	-0.0714528	16	88356590	F	II		IGR	shore	IGR-shore	chr16:88355722-88356047	rs561056599	29
cg00546936	-0.127768789152657	0.28155319823677	-7.85562050634044	0.000403179764987873	0.296253708716654	0.703946042679885	0.345437592813098	0.217668803660441	-0.127769	22	50969867	R	I	TYMP	TSS1500	island	TSS1500-island	chr22:50963608-50970768	rs575729875	20
cg15310506	0.0361723482733968	0.860319425649727	7.85232899221903	0.000404017462363946	0.296253708716654	0.701723740145002	0.842233251513028	0.878405599786425	0.0361723	20	48549978	R	II		IGR	shelf	IGR-shelf	chr20:48552705-48553534	rs557683853	8
cg05966431	-0.0713433448746892	0.868256132341554	-7.85127187764076	0.00040428693382771	0.296253708716654	0.70100981903648	0.903927804778899	0.832584459904209	-0.0713433	1	7023864	F	II	CAMTA1	Body	shore	Body-shore	chr1:7022001-7022308	rs11802071	29
cg02210498	-0.177860690019563	0.2941578677525	-7.84718738561902	0.000405330106237133	0.296253708716654	0.698250455290341	0.383088212762281	0.205227522742718	-0.177861	22	21275401	F	II	CRKL	Body	shelf	Body-shelf	chr22:21271363-21272616
cg12053762	0.0835791839777775	0.531903341000156	7.84647957408594	0.00040551120131486	0.296253708716654	0.697772131937206	0.490113749011267	0.573692932989045	0.0835792	12	107167543	F	I	RIC8B	TSS1500	shore	TSS1500-shore	chr12:107167762-107168747
cg25170319	0.0361114615464947	0.860052277619998	7.84465415084565	0.000405978678408686	0.296253708716654	0.696538351536324	0.841996546846751	0.878108008393246	0.0361115	10	133957726	R	I	JAKMIP3	Body	shelf	Body-shelf	chr10:133953845-133954279	rs111637246	12
cg09526164	0.0914552152984532	0.213203871288814	7.84290084599917	0.000406428282516227	0.296253708716654	0.695353043843272	0.167476263639588	0.258931478938041	0.0914552	X	154254823	R	II	FUNDC2	TSS1500	shore	TSS1500-shore	chrX:154254915-154255696
cg27604917	-0.0699462151787695	0.573279147853354	-7.84206911962266	0.00040664176855265	0.296253708716654	0.694790668937593	0.608252255442739	0.538306040263969	-0.0699462	15	81589273	F	II	IL16	ExonBnd	opensea	ExonBnd-opensea		rs558540604	34
cg25130734	-0.110616930812335	0.0672507997581876	-7.84129046467257	0.000406841751676516	0.296253708716654	0.694264124253299	0.122559265164355	0.0119423343520199	-0.110617	11	31531135	F	I	ELP4	TSS200	island	TSS200-island	chr11:31531131-31531501	rs574317660;rs538673249	10;12
cg14569380	-0.0386182290132889	0.89871974631527	-7.8411690729012	0.000406872939313808	0.296253708716654	0.694182031573995	0.918028860821914	0.879410631808625	-0.0386182	9	137036533	R	II		IGR	opensea	IGR-opensea		rs569185895;rs536259952;rs555039299	26;9;2
cg11607952	-0.0646236482400974	0.444000985886492	-7.84049388001171	0.000407046459246297	0.296253708716654	0.693725400810977	0.476312810006541	0.411689161766443	-0.0646236	12	5541814	F	II	NTF3	Body	island	Body-island	chr12:5541210-5542973	rs544968122;rs564061999	2;41
cg00068622	-0.0544392876640157	0.0670284224899085	-7.84024646230747	0.000407110065652568	0.296253708716654	0.693558063145996	0.0942480663219164	0.0398087786579007	-0.0544393	5	79783654	F	I	FAM151B	TSS200	island	TSS200-island	chr5:79783635-79784145
cg16420308	-0.043954679553226	0.734909656779491	-7.84014094192774	0.000407137196494508	0.296253708716654	0.693486694233323	0.756886996556104	0.712932317002878	-0.0439547	14	80327885	R	II	NRXN3	Body	shore	Body-shore	chr14:80328014-80328331	rs61738630;rs199914539	35;16
cg24010993	-0.041039046657555	0.898399026888223	-7.83887975723537	0.000407461630039154	0.296253708716654	0.6926336149642	0.918918550217	0.877879503559445	-0.041039	18	43620112	F	II	PSTPIP2	Body	opensea	Body-opensea		rs540497503;rs562385209;rs529596032;rs566850457	1;17;34;38
cg21383814	-0.102696027604528	0.2330516814903	-7.83830486731626	0.000407609618371686	0.296253708716654	0.692244707398989	0.284399695292564	0.181703667688036	-0.102696	3	100053236	F	II	NIT2	TSS1500	shore	TSS1500-shore	chr3:100053448-100053953	rs553314357	49
cg02229261	0.0641791346286785	0.898683763169967	7.83646755480902	0.00040808300330182	0.296291048899891	0.691001591161585	0.866594195855628	0.930773330484306	0.0641791	19	52222431	F	II	HAS1	Body	island	Body-island	chr19:52222423-52223208	rs144942434;rs550695209	17;51
cg26741746	-0.316576189226549	0.242929356267894	-7.82949703335193	0.000409884844244841	0.296371888186214	0.686282713665929	0.401217450881168	0.0846412616546193	-0.316576	6	134871919	F	II		IGR	opensea	IGR-opensea		rs575522982;rs544247424;rs139256129;rs149552098	0;15;24;39
cg20569758	-0.0719143447692076	0.159122388167074	-7.82813667242213	0.000410237578658217	0.296371888186214	0.685361290611824	0.195079560551678	0.12316521578247	-0.0719143	10	16478554	F	II	PTER	TSS1500	shore	TSS1500-shore	chr10:16478803-16479303	rs552471686;rs564351718	25;48
cg17011709	0.102474042967375	0.811288272126427	7.8262436620218	0.000410729019611893	0.296371888186214	0.684078817268308	0.76005125064274	0.862525293610115	0.102474	10	94826053	F	II	CYP26C1	Body	island	Body-island	chr10:94825546-94826320	rs528751110;rs61863115;rs547311338;rs568813660	35;35;36;43
cg13618604	0.0577196823360495	0.127408480578659	7.82603434031951	0.000410783403673147	0.296371888186214	0.683936987289319	0.0985486394106339	0.156268321746683	0.0577197	4	187646929	R	II		IGR	island	IGR-island	chr4:187644319-187648253	rs571548234;rs537405296	48;46
cg00991744	0.0954522879463913	0.68482495485346	7.82568372277248	0.000410874516882088	0.296371888186214	0.683699411056274	0.637098810880264	0.732551098826655	0.0954523	12	41581484	R	II	PDZRN4	TSS1500	shore	TSS1500-shore	chr12:41582155-41582975	rs541769676;rs138417342	27;8
cg16244069	0.0925192708772528	0.869717050215151	7.82504345107663	0.000411040962296794	0.296371888186214	0.683265539487271	0.823457414776524	0.915976685653777	0.0925193	10	123255910	F	II	FGFR2	Body	opensea	Body-opensea		rs41293765;rs566495147;rs113700803;rs571789744;rs3764970	1;8;21;32;35
cg01004762	-0.11646396629817	0.572439434732638	-7.82462719568762	0.000411149214770306	0.296371888186214	0.682983450503214	0.630671417881723	0.514207451583553	-0.116464	9	34956991	R	II	KIAA1045	TSS1500	shore	TSS1500-shore	chr9:34957717-34958472	rs570634438	5
cg15852357	0.0631484088205698	0.733089149655263	7.8204506015798	0.000412237246150663	0.296745871150296	0.680152213561719	0.701514945244978	0.764663354065548	0.0631484	13	47846486	R	II		IGR	opensea	IGR-opensea		rs568930625;rs539548131	34;7
cg13725913	-0.107411122077828	0.834843479713083	-7.81939280382089	0.00041251334609895	0.296745871150296	0.679434911442448	0.888549040751997	0.781137918674169	-0.107411	9	140675929	F	I	EHMT1	Body	shore	Body-shore	chr9:140675454-140675735	rs568351498;rs11137225;rs547233013;rs142204732;rs539581303	22;27;29;49;50
cg15300024	-0.0666872309842057	0.897573526972392	-7.81588957624923	0.000413429289012374	0.297100358340258	0.677058647630719	0.930917142464495	0.864229911480289	-0.0666872	2	113487167	R	II		IGR	opensea	IGR-opensea		rs190259661;rs558098184;rs577976329	46;13;6
cg20802033	-0.0398545596526876	0.712479428190071	-7.813879311566	0.000413955964906061	0.297174669873912	0.675694589506224	0.732406708016415	0.692552148363727	-0.0398546	X	107277111	F	II		IGR	opensea	IGR-opensea
cg13074555	0.0820974338073542	0.786589613208112	7.81183709186027	0.00041449181975383	0.297255412341047	0.674308488712788	0.745540896304435	0.827638330111789	0.0820974	17	49023499	F	II		IGR	shore	IGR-shore	chr17:49021856-49022279	rs551122572;rs571199292	25;37
cg01110525	-0.0414048299562204	0.086546685638097	-7.80973705799124	0.000415043694029806	0.297293324856887	0.672882769920887	0.107249100616207	0.0658442706599869	-0.0414048	18	77440287	R	I	CTDP1	Body	island	Body-island	chr18:77439094-77440398	rs187756055	48
cg01577414	0.0735495705276544	0.612494165982986	7.80751189850203	0.000415629392193312	0.297293324856887	0.671371684389939	0.575719380719159	0.649268951246813	0.0735496	11	89867653	F	II	NAALAD2	TSS200	opensea	TSS200-opensea		rs532110587;rs539291395;rs185378875	19;37;50
cg16406186	-0.12567465818698	0.315150959840008	-7.80680753091263	0.000415814995398724	0.297293324856887	0.670893265000694	0.377988288933498	0.252313630746518	-0.125675	8	110988444	R	II	KCNV1	TSS1500	shore	TSS1500-shore	chr8:110986113-110986983
cg24396745	0.0971608655772108	0.134276926345641	7.79843872102781	0.000418027669234106	0.297297934570905	0.665205709866474	0.0856964935570352	0.182857359134246	0.0971609	15	73660614	R	I	HCN4	1stExon	island	1stExon-island	chr15:73659860-73662015	rs201193660	40
cg23399307	0.3859180064128	0.559704878974419	7.79665202840007	0.000418501851588079	0.297297934570905	0.663990659153355	0.366745875768019	0.752663882180819	0.385918	2	139604373	F	II		IGR	opensea	IGR-opensea		rs183188535;rs557485209;rs4245868	1;20;43
cg05391944	0.110812141030448	0.587832847681614	7.79626139881985	0.000418605607517461	0.297297934570905	0.663724972157305	0.53242677716639	0.643238918196837	0.110812	14	99828442	F	II		IGR	opensea	IGR-opensea		rs571400629;rs73346667;rs557121373	0;37;48
cg02081466	-0.0544263030674018	0.833786266879481	-7.79577474714888	0.000418734910330533	0.297297934570905	0.663393957050961	0.860999418413182	0.80657311534578	-0.0544263	6	30108786	R	II	TRIM40	Body	opensea	Body-opensea		rs184674419;rs9261485;rs187533580;rs193022273;rs146146783	43;37;32;18;8
cg09470219	-0.038292285081844	0.940343462486579	-7.79349587065808	0.000419341029670857	0.297297934570905	0.661843615522448	0.959489605027501	0.921197319945657	-0.0382923	16	22378015	F	II	CDR2	Body	opensea	Body-opensea		rs185278020	1
cg26412554	0.0892391254410186	0.801210004753602	7.79326419806327	0.000419402705968338	0.297297934570905	0.661685981065729	0.756590442033093	0.845829567474111	0.0892391	15	68646956	R	II	ITGA11	Body	opensea	Body-opensea		rs574304260;rs114276412;rs192584368	38;11;2
cg05763032	0.0668632785501524	0.915513427985779	7.79126690487601	0.000419934870965492	0.297297934570905	0.660326790414781	0.882081788710703	0.948945067260855	0.0668633	1	18973002	R	II	PAX7	Body	shore	Body-shore	chr1:18973028-18973304	rs147859691	37
cg22418307	-0.0555117379072895	0.544025348162271	-7.78904237825228	0.000420528514331739	0.297297934570905	0.658812553840933	0.571781217115915	0.516269479208626	-0.0555117	20	30615754	F	II	C20orf160	Body	shelf	Body-shelf	chr20:30618793-30619138	rs569907883;rs191006866;rs150601635	1;5;16
cg10099900	-0.0391649553669816	0.501965087566196	-7.78850838396762	0.000420671164161071	0.297297934570905	0.658448999315997	0.521547565249686	0.482382609882705	-0.039165	20	1093733	F	II	PSMF1	TSS200	opensea	TSS200-opensea		rs557971080;rs74639013;rs115059557;rs563013032	0;40;43;44
cg13299774	-0.117091760739404	0.152223744793262	-7.78792831291046	0.000420826187206895	0.297297934570905	0.658054046540403	0.210769625162964	0.0936778644235595	-0.117092	18	36288955	R	II		IGR	opensea	IGR-opensea
cg09719231	-0.0582175736091136	0.912990584492589	-7.78750926425393	0.000420938219012126	0.297297934570905	0.657768710747608	0.942099371297146	0.883881797688033	-0.0582176	16	11828669	F	II	TXNDC11	Body	opensea	Body-opensea		rs4780399;rs115284063	32;39
cg23142651	0.0505680741205883	0.851169914895583	7.78715776847787	0.000421032217700221	0.297297934570905	0.657529360780171	0.825885877835288	0.876453951955877	0.0505681	17	1046071	F	II	ABR	Body	opensea	Body-opensea		rs117281107;rs556462814;rs115204995;rs542030931	13;21;43;44
cg22418286	-0.151671539931944	0.528087792596962	-7.78605902706918	0.000421326207381969	0.297297934570905	0.656781106604989	0.603923562562934	0.45225202263099	-0.151672	14	92359784	F	II	FBLN5	Body	opensea	Body-opensea		rs561137013;rs144005353;rs2244505;rs2244504	23;30;43;45
cg16782425	0.0424002849162716	0.717045591365824	7.78398010903834	0.000421883122184936	0.297392020636099	0.655365053510303	0.695845448907688	0.73824573382396	0.0424003	2	187621815	R	II	FAM171B	Body	opensea	Body-opensea		rs536412143;rs555277281;rs150432898	16;2;1
cg08980081	0.0793200289787692	0.119470035506649	7.7805570745381	0.000422801992566584	0.297512342942807	0.653032633680471	0.0798100210172646	0.159130049996034	0.07932	6	141784859	F	II		IGR	opensea	IGR-opensea		rs555305700;rs565759388;rs536299951	1;2;46
cg09929564	-0.110264969047147	0.0676916348450934	-7.78018761347504	0.000422901310158329	0.297512342942807	0.65278082552946	0.122824119368667	0.0125591503215198	-0.110265	1	153643582	F	II	ILF2	TSS200	shore	TSS200-shore	chr1:153643318-153643529	rs560049537	40
cg23855818	0.0377346544982941	0.812302611732455	7.77823315693289	0.000423427158213656	0.297584098171346	0.651448556655753	0.793435284483308	0.831169938981602	0.0377347	12	105323396	F	II	SLC41A2	TSS1500	opensea	TSS1500-opensea
cg11857013	-0.046649766126315	0.911144670252466	-7.7755483261757	0.000424150766241618	0.297794556375175	0.649617878249559	0.934469553315623	0.887819787189308	-0.0466498	4	6596344	R	I	MAN2B2	Body	opensea	Body-opensea		rs149674807;rs556252784;rs143506254	39;9;1
cg21618852	0.0603074601864391	0.900575770607784	7.77191917159953	0.000425131194878399	0.297858642073033	0.647142300411809	0.870422040514564	0.930729500701003	0.0603075	4	77730990	R	II		IGR	opensea	IGR-opensea
cg04121631	-0.0503130860258376	0.172457644664017	-7.76988795237464	0.00042568109713329	0.297858642073033	0.645756228715448	0.197614187676935	0.147301101651098	-0.0503131	1	875345	F	II	SAMD11	Body	shore	Body-shore	chr1:875730-878363	rs112522384;rs564573314;rs533578495;rs543721134	19;32;35;41
cg15174791	-0.0689828741171842	0.631455474780525	-7.76529528991411	0.000426927528524474	0.297858642073033	0.64262093594984	0.665946911839117	0.596964037721933	-0.0689829	10	125707507	F	I		IGR	opensea	IGR-opensea		rs374234466;rs187763701;rs192393581;rs115252447;rs116090916	0;30;31;38;44
cg17075888	-0.0875214611105792	0.710441223873575	-7.76334952479598	0.000427456893890517	0.297858642073033	0.641292054325613	0.754201954428864	0.666680493318285	-0.0875215	7	95225339	F	II	PDK4	Body	shore	Body-shore	chr7:95225503-95226194	rs533223411;rs78819871	1;40
cg00972246	0.0832037169065789	0.827172964933945	7.76325850013215	0.000427481676947944	0.297858642073033	0.641229879902427	0.785571106480656	0.868774823387235	0.0832037	1	228265972	F	II		IGR	shelf	IGR-shelf	chr1:228269729-228271501
cg07050917	-0.0603256482434049	0.24938410079235	-7.76298354117863	0.000427556549579671	0.297858642073033	0.641042064695124	0.279546924914052	0.219221276670647	-0.0603256	18	3221492	R	II	MYOM1	TSS1500	opensea	TSS1500-opensea		rs185685191;rs545718395;rs558979562	46;20;2
cg00270048	-0.107781694657729	0.438168114793009	-7.76254162667937	0.000427676917262811	0.297858642073033	0.640740193877352	0.492058962121874	0.384277267464145	-0.107782	10	2123807	R	II		IGR	opensea	IGR-opensea		rs529113613	43
cg04895166	-0.0470596148871021	0.207687628814012	-7.7608395600586	0.000428140894243458	0.297858642073033	0.639577355836791	0.231217436257563	0.184157821370461	-0.0470596	12	133010900	F	II		IGR	island	IGR-island	chr12:133010683-133010929	rs115301748	28
cg04808985	-0.0846640396232757	0.527503890116747	-7.75810121597288	0.00042888859743462	0.297858642073033	0.63770600787999	0.569835909928385	0.485171870305109	-0.084664	11	72301924	R	II	PDE2A	Body	shore	Body-shore	chr11:72301302-72301746
cg02194396	0.0391937231868211	0.820176330212859	7.75780574347086	0.00042896936762386	0.297858642073033	0.637504046549712	0.800579468619449	0.839773191806269	0.0391937	19	427162	F	II	SHC2	Body	island	Body-island	chr19:426792-427819
cg00183606	-0.118157696787127	0.469531776413697	-7.75344845202005	0.000430162550318821	0.297858642073033	0.634524860876015	0.528610624807261	0.410452928020134	-0.118158	2	84517474	F	II	LOC388965	TSS1500	shore	TSS1500-shore	chr2:84517714-84517951	rs13428605	46
cg22870160	0.0550438796368572	0.545806216701661	7.7507250330719	0.000430910298998548	0.297858642073033	0.632661946155453	0.518284276883232	0.573328156520089	0.0550439	1	231830793	R	II	DISC1	Body	opensea	Body-opensea		rs113106037	2
cg22954460	-0.214854688938078	0.383194669111628	-7.75029350000124	0.000431028921804248	0.297858642073033	0.632366702454561	0.490622013580667	0.275767324642589	-0.214855	3	403360	R	II	CHL1	Body	opensea	Body-opensea		rs9846775;rs188399103	17;1
cg00044097	0.0509406712392628	0.863438743704981	7.74793500729135	0.000431677918427476	0.297858642073033	0.630752793763312	0.83796840808535	0.888909079324612	0.0509407	2	106055153	F	II	FHL2	1stExon	opensea	1stExon-opensea		rs143039776	8
cg23192644	-0.171727600500788	0.209611094456303	-7.74527343909756	0.000432411692014673	0.297858642073033	0.628930903843129	0.295474894706697	0.123747294205909	-0.171728	19	1315876	R	I		IGR	island	IGR-island	chr19:1315775-1316092
cg22139989	-0.129372112787554	0.334523502618948	-7.74300102665993	0.000433039337467209	0.297858642073033	0.627374904463236	0.399209559012725	0.269837446225171	-0.129372	12	77499024	R	II		IGR	opensea	IGR-opensea		rs567192303	7
cg12431207	-0.0391509548679056	0.0639514318343205	-7.74275937444544	0.000433106145252904	0.297858642073033	0.627209410093283	0.0835269092682732	0.0443759544003677	-0.039151	10	117201584	R	II	ATRNL1	Body	opensea	Body-opensea		rs528097389	34
cg21550639	-0.119895644804	0.467273454912845	-7.74039543562212	0.000433760324372057	0.297858642073033	0.625590206627341	0.527221277314845	0.407325632510845	-0.119896	15	83775693	F	II	TM6SF1	TSS1500	shore	TSS1500-shore	chr15:83775861-83776922	rs547497460;rs184513536	13;41
cg05900058	0.170324504379055	0.599544002660179	7.74029732816839	0.000433787498971893	0.297858642073033	0.625522996311671	0.514381750470652	0.684706254849706	0.170325	17	7690396	R	II	DNAH2	Body	island	Body-island	chr17:7690145-7690411	rs374204386;rs201161547;rs113344925	38;30;8
cg10037972	-0.0553858808150547	0.864123333399091	-7.73998348005481	0.000433874444598275	0.297858642073033	0.625307983194189	0.891816273806618	0.836430392991563	-0.0553859	17	65245685	R	II		IGR	shelf	IGR-shelf	chr17:65240725-65242498
cg26432230	-0.0874414442512017	0.832702905135248	-7.73959432542501	0.000433982280870877	0.297858642073033	0.62504136654595	0.876423627260849	0.788982183009647	-0.0874414	10	92979413	F	II	PCGF5	TSS1500	shore	TSS1500-shore	chr10:92980347-92980832
cg15902957	-0.0523655294874905	0.926678887026673	-7.73928863757244	0.000434067010239481	0.297858642073033	0.6248319250913	0.952861651770418	0.900496122282928	-0.0523655	5	52778325	F	II	FST	Body	shore	Body-shore	chr5:52775533-52776645	rs527579513	0
cg03772909	-0.036460442295019	0.928730480120449	-7.73763618652855	0.000434525366574407	0.297858642073033	0.623699608826879	0.946960701267959	0.91050025897294	-0.0364604	3	138725311	F	I	PRR23A	TSS1500	island	TSS1500-island	chr3:138724325-138725446	rs537006241	16
cg03356026	0.392480961502887	0.296110911119086	7.73756826985174	0.000434544217434213	0.297858642073033	0.62365306483682	0.0998704303676423	0.492351391870529	0.392481	3	176912588	R	I	TBL1XR1	5'UTR	shelf	5'UTR-shelf	chr3:176915511-176915854	rs370919424;rs573573772;rs536206716;rs186216773	49;46;33;22
cg05976731	-0.0393265469643642	0.893053605117919	-7.736473923848	0.000434848095025266	0.297858642073033	0.622903042327076	0.912716878600101	0.873390331635737	-0.0393265	20	61839992	R	II	YTHDF1	Body	opensea	Body-opensea		rs562825009	32
cg13751138	-0.0640123434972127	0.695770677908733	-7.73318387691501	0.00043576317764672	0.298120408837074	0.620647535293401	0.727776849657339	0.663764506160126	-0.0640123	10	134970692	F	I		IGR	shore	IGR-shore	chr10:134971717-134971945	rs79659714	15
cg06616976	-0.0435068859693358	0.852980172055718	-7.73204853701215	0.000436079481831081	0.298120408837074	0.619868976172929	0.874733615040385	0.83122672907105	-0.0435069	7	1361231	F	I		IGR	shore	IGR-shore	chr7:1362811-1363643	rs563155946	48
cg15161309	-0.0598375785454096	0.840675805732067	-7.72869184487831	0.000437016229515206	0.298470181593101	0.6175664599852	0.870594595004772	0.810757016459362	-0.0598376	1	10753070	R	II	CASZ1	Body	shore	Body-shore	chr1:10753773-10754176	rs72860122;rs114024231;rs190502861	42;40;10
cg13040016	-0.0936444172552782	0.469336951989293	-7.72559642798007	0.000437882157775558	0.298756049670195	0.615442283525274	0.516159160616932	0.422514743361654	-0.0936444	11	89224282	R	II	NOX4	Body	shore	Body-shore	chr11:89224416-89224718	rs576267358;rs538605381	29;1
cg11925877	-0.0422135304136537	0.636090297819141	-7.72377464656123	0.000438392734119033	0.298756049670195	0.614191721871985	0.657197063025968	0.614983532612314	-0.0422135	2	173984333	F	II	ZAK	Body	opensea	Body-opensea		rs142683055;rs150943944;rs189587178	2;37;50
cg13993023	-0.0649327948571051	0.221911931470009	-7.72263904238383	0.000438711354586795	0.298756049670195	0.61341203815305	0.254378328898562	0.189445534041457	-0.0649328	5	140187567	F	II	PCDHA4	1stExon	shore	1stExon-shore	chr5:140186792-140187268
cg18864179	-0.0601248775797874	0.629392610878871	-7.71802863864218	0.000440007707254351	0.298845098904615	0.610245453920118	0.659455049668765	0.599330172088978	-0.0601249	1	175190954	R	II		IGR	opensea	IGR-opensea		rs563058156;rs150962964	30;21
cg03884014	0.0595428119792554	0.431191767182888	7.71653613156823	0.000440428333340974	0.298845098904615	0.609219945876649	0.401420361193261	0.460963173172516	0.0595428	7	1611147	R	II	PSMG3	TSS1500	shore	TSS1500-shore	chr7:1609568-1610037	rs62436875;rs146142517	41;2
cg09177541	-0.0455181281357785	0.938206115448233	-7.71545119881118	0.000440734391018603	0.298845098904615	0.608474360211034	0.960965179516122	0.915447051380343	-0.0455181	2	128440550	R	II	LIMS2	TSS1500	opensea	TSS1500-opensea		rs55860370;rs566884617	16;1
cg21937969	-0.10317077243116	0.343761304286835	-7.71420913844098	0.000441085080713877	0.298845098904615	0.607620665695458	0.395346690502415	0.292175918071255	-0.103171	1	94155657	F	II		IGR	opensea	IGR-opensea		rs548033479	0
cg27535690	-0.0547988905630852	0.92889741293852	-7.71013831483026	0.000442236756324887	0.298845098904615	0.604821744764307	0.956296858220062	0.901497967656977	-0.0547989	3	159494544	F	II	SCHIP1	Body	opensea	Body-opensea		rs191100731	0
cg08152839	0.195590155372193	0.561671844867148	7.70969545055154	0.000442362259718701	0.298845098904615	0.604517162078036	0.463876767181052	0.659466922553245	0.19559	15	92936232	F	II	ST8SIA2	TSS1500	shore	TSS1500-shore	chr15:92936677-92938521
cg23172293	0.0402543465294391	0.0666863728091601	7.70869183392827	0.000442646829601584	0.298845098904615	0.603826854150976	0.0465591995444405	0.0868135460738796	0.0402543	6	44084379	F	II	MRPL14	ExonBnd	opensea	ExonBnd-opensea		rs201702598	1
cg00755470	-0.0358606358238466	0.14358525811693	-7.70315639898967	0.000444220238041229	0.298845098904615	0.600017865558848	0.161515576028853	0.125654940205007	-0.0358606	17	36609774	R	I		IGR	island	IGR-island	chr17:36609705-36610320	rs72823848	8
cg09685500	-0.139821052592092	0.431747959529277	-7.70241232963892	0.000444432234706879	0.298845098904615	0.599505656814016	0.501658485825323	0.361837433233231	-0.139821	17	40333380	F	I	KCNH4	TSS200	island	TSS200-island	chr17:40332597-40333471	rs559715916;rs9905193	21;25
cg08252887	-0.276147413847446	0.194560480559688	-7.70211699345628	0.000444516413397699	0.298845098904615	0.599302337184627	0.332634187483411	0.0564867736359649	-0.276147	10	102027486	F	I	CWF19L1	TSS200	island	TSS200-island	chr10:102027099-102027490	rs574458030;rs541844723;rs41290534	23;33;50
cg13052102	-0.0460903572159996	0.177115915906227	-7.70169617618648	0.000444636389882488	0.298845098904615	0.599012618674642	0.200161094514227	0.154070737298227	-0.0460904	14	23652916	R	I	SLC7A8	TSS200	opensea	TSS200-opensea		rs560404148	30
cg05503522	-0.0800419679767123	0.929233693703758	-7.70006455219377	0.000445101931191796	0.298845098904615	0.597889151993561	0.969254677692114	0.889212709715402	-0.080042	X	15401021	R	II	FIGF	Body	opensea	Body-opensea
cg09536337	-0.0871940979065836	0.726354642069606	-7.69873529098865	0.000445481624174618	0.298845098904615	0.596973704815031	0.769951691022898	0.682757593116314	-0.0871941	22	45683567	F	II	UPK3A	Body	shelf	Body-shelf	chr22:45680644-45681016	rs113852468	40
cg16357878	-0.0379223742613578	0.822188005368556	-7.69850840666453	0.000445546469873557	0.298845098904615	0.596817436476485	0.841149192499235	0.803226818237877	-0.0379224	11	48009653	F	II	PTPRJ	Body	opensea	Body-opensea		rs115060280;rs570335562	9;41
cg18022346	-0.0610121381348228	0.470567586806174	-7.69817646772563	0.000445641361146412	0.298845098904615	0.596588802724735	0.501073655873586	0.440061517738763	-0.0610121	7	3920534	F	II	SDK1	Body	opensea	Body-opensea		rs1962783;rs554471342;rs143177168;rs150746950	10;12;26;39
cg00810173	-0.0843988804847149	0.17722723057904	-7.69503225722723	0.000446541373190178	0.298845098904615	0.594422640205739	0.219426670821398	0.135027790336683	-0.0843989	14	100195612	F	II		IGR	shore	IGR-shore	chr14:100196443-100197077	rs573363222	42
cg25072336	0.119104841715242	0.582164618142534	7.69317035838216	0.00044707533678616	0.298845098904615	0.593139495572887	0.522612197284913	0.641717039000155	0.119105	17	43306802	R	II	FMNL1	Body	opensea	Body-opensea		rs546421901;rs9893052	42;41
cg18031852	-0.0472296733531762	0.811011211181081	-7.6920051580442	0.000447409879399955	0.298845098904615	0.592336330415136	0.834626047857669	0.787396374504492	-0.0472297	9	140010214	R	II	DPP7	TSS1500	shore	TSS1500-shore	chr9:140008309-140009473	rs575832052;rs189045433	39;2
cg23891360	-0.0578649187641916	0.522964126479832	-7.69165565022606	0.000447510284458876	0.298845098904615	0.592095393385248	0.551896585861928	0.494031667097736	-0.0578649	12	130388234	R	I	TMEM132D	TSS200	island	TSS200-island	chr12:130387609-130389139
cg16780390	-0.0769076100194972	0.870256649461852	-7.68959828977182	0.000448101850240906	0.298845098904615	0.590676909443447	0.908710454471601	0.831802844452103	-0.0769076	9	33260642	R	II	BAG1	Body	shelf	Body-shelf	chr9:33263781-33265118	rs147477439;rs706121	46;12
cg23096958	-0.0519499214496156	0.157908924538793	-7.68956095325131	0.000448112594322816	0.298845098904615	0.590651163635929	0.1838838852636	0.131933963813985	-0.0519499	14	52247673	F	II		IGR	opensea	IGR-opensea		rs568674615;rs527644247;rs118094229;rs190930231;rs539535108	5;19;27;33;45
cg02645338	0.0858463332070135	0.787972614179823	7.68554383508623	0.000449270342243766	0.298845098904615	0.587880391550392	0.745049447576316	0.830895780783329	0.0858463	18	67550719	R	II	CD226	Body	opensea	Body-opensea		rs575488610;rs560437243;rs563731858	12;2;1
cg23304023	0.0394424106454302	0.737879292254539	7.68549166278513	0.000449285401569444	0.298845098904615	0.587844396720635	0.718158086931824	0.757600497577254	0.0394424	10	123949949	F	I	TACC2	Body	opensea	Body-opensea		rs532343571;rs545809265;rs181011712;rs528392465;rs548238026;rs185030872;rs530643806	11;12;36;40;41;43;48
cg02320208	-0.130901200636548	0.656741217592841	-7.6852798590638	0.000449346543950851	0.298845098904615	0.587698266139972	0.722191817911115	0.591290617274567	-0.130901	22	25904247	R	II		IGR	opensea	IGR-opensea		rs574959706	38
cg24304658	-0.0519914443192729	0.935579451679455	-7.68480625656758	0.000449483296362995	0.298845098904615	0.587371497252456	0.961575173839092	0.909583729519819	-0.0519914	2	26950770	R	I	KCNK3	Body	island	Body-island	chr2:26950538-26951474	rs199970334;rs540879740;rs150300013;rs145849564	38;35;23;2
cg00631856	-0.0823780168727128	0.814093383436059	-7.67622718573569	0.000451968975424214	0.299732474177753	0.581448786408989	0.855282391872416	0.772904374999703	-0.082378	10	101673866	R	II	DNMBP	Body	opensea	Body-opensea		rs569274068	32
cg23125733	-0.0649016283747235	0.338440158669489	-7.67498723058076	0.000452329570020049	0.299732474177753	0.580592219517285	0.370890972856851	0.305989344482128	-0.0649016	11	134344995	R	II	LOC283177	Body	opensea	Body-opensea		rs566041210;rs182277231;rs554165464	44;21;14
cg19709608	0.0345966742127712	0.94761899169768	7.67400360050236	0.000452615862263485	0.299732474177753	0.579912625722679	0.930320654591295	0.964917328804066	0.0345967	3	16558965	R	II		IGR	shelf	IGR-shelf	chr3:16554327-16555413	rs542223215	4
cg15155315	-0.114613735076152	0.416972006483155	-7.67372607942347	0.000452696675133156	0.299732474177753	0.579720869743513	0.474278874021231	0.359665138945079	-0.114614	X	46949254	F	II	RGN	Body	opensea	Body-opensea		rs138747840;rs143093820	27;29
cg18892073	-0.0718736172686818	0.52870151830359	-7.67256065134113	0.000453036227417171	0.299732474177753	0.57891553052391	0.564638326937931	0.492764709669249	-0.0718736	4	53617992	F	II	ERVMER34-1	TSS200	shore	TSS200-shore	chr4:53617118-53617607	rs560658494	41
cg05324273	0.0580105906399111	0.713638694225598	7.66910737749488	0.000454044109677894	0.299732474177753	0.57652852282787	0.684633398905642	0.742643989545553	0.0580106	10	60086738	F	II		IGR	opensea	IGR-opensea
cg05836475	0.100499716702208	0.791361176361647	7.66643427129534	0.000454826097473959	0.299732474177753	0.57468006005958	0.741111318010543	0.841611034712751	0.1005	X	73163537	R	II	LOC554203	TSS1500	shore	TSS1500-shore	chrX:73164003-73164247
cg26914296	-0.0421099494505059	0.415695313091118	-7.66611632869885	0.00045491921323578	0.299732474177753	0.574460159140544	0.436750287816371	0.394640338365865	-0.0421099	10	74673223	R	II	OIT3	Body	opensea	Body-opensea		rs140861129;rs566169262;rs144779514	35;16;1
cg07639198	-0.0445373388630989	0.336414603121166	-7.66498444700501	0.000455250888792299	0.299732474177753	0.573677234423443	0.358683272552716	0.314145933689617	-0.0445373	10	5004250	R	II	AKR1C1	TSS1500	opensea	TSS1500-opensea		rs537651377;rs74111910;rs56021073	12;11;3
cg22052010	-0.0656908091795235	0.907684481378263	-7.66418750221301	0.000455484587995009	0.299732474177753	0.573125917564057	0.940529885968025	0.874839076788501	-0.0656908	20	33541934	R	II	GSS	5'UTR	shore	5'UTR-shore	chr20:33543082-33543846	rs141660413	12
cg17212129	-0.350191104864848	0.250934330247977	-7.6640872733504	0.000455513989465347	0.299732474177753	0.573056576422212	0.426029882680401	0.0758387778155527	-0.350191	18	74814040	R	II	MBP	Body	opensea	Body-opensea		rs555986747;rs187335725;rs537848161	46;26;2
cg09013732	-0.0903684968219334	0.368405494147493	-7.66036303250655	0.000456608051619045	0.300016832231125	0.570479405814327	0.41358974255846	0.323221245736526	-0.0903685	14	100873195	F	II	WDR25	Body	opensea	Body-opensea
cg15188331	-0.0377910637828524	0.895629517755123	-7.65970809360226	0.000456800770343475	0.300016832231125	0.570026060661364	0.914525049646549	0.876733985863697	-0.0377911	4	41662759	F	II	LIMCH1	Body	opensea	Body-opensea		rs141158242;rs146934530	36;41
cg23580402	-0.101738886943426	0.241088248534955	-7.65763186414575	0.000457412341582421	0.300137733995936	0.568588652451903	0.291957692006668	0.190218805063242	-0.101739	21	42291505	R	II		IGR	opensea	IGR-opensea		rs368041018	2
cg17808569	-0.0490111406812643	0.321736635326487	-7.65485492931957	0.000458231814535298	0.300219271459234	0.566665531676799	0.346242205667119	0.297231064985855	-0.0490111	6	168775292	F	II		IGR	shelf	IGR-shelf	chr6:168771137-168771640	rs577999917	0
cg06110221	-0.0752689720296068	0.464279115016079	-7.65431342201636	0.000458391813946097	0.300219271459234	0.566290439283234	0.501913601030882	0.426644629001275	-0.075269	11	64257582	R	I		IGR	opensea	IGR-opensea		rs17159251	35
cg05602862	0.08239704199109	0.263028250332508	7.65006717287039	0.000459648730784297	0.300369022979854	0.563348228980947	0.221829729336963	0.304226771328053	0.082397	2	14775046	F	I	FAM84A	3'UTR	island	3'UTR-island	chr2:14772377-14775809
cg12853656	0.045694743811482	0.883000524040063	7.64953889592471	0.000459805386897071	0.300369022979854	0.562982074942496	0.860153152134322	0.905847895945804	0.0456947	7	179032	R	II		IGR	island	IGR-island	chr7:178517-179127	rs77602249;rs573050488;rs181956446	34;24;1
cg02831474	-0.0770999095783327	0.052788886055614	-7.64758090280548	0.000460386560204789	0.300369022979854	0.561624752323651	0.0913388408447804	0.0142389312664476	-0.0770999	10	1783879	R	II		IGR	shelf	IGR-shelf	chr10:1778784-1780018	rs187937370;rs549986381;rs148701828;rs141832542	42;28;22;2
cg27605447	-0.0422553245115493	0.740076305351476	-7.64645390798855	0.000460721466775064	0.300369022979854	0.560843339741909	0.761203967607251	0.718948643095702	-0.0422553	5	153344309	F	II		IGR	opensea	IGR-opensea
cg11270237	-0.0440031172495168	0.551148610819791	-7.64622943698796	0.000460788206472361	0.300369022979854	0.560687687047187	0.573150169444549	0.529147052195032	-0.0440031	19	36449803	F	II		IGR	shore	IGR-shore	chr19:36449871-36451135	rs562625790;rs533085435	17;32
cg08080174	0.0577037952023499	0.865913096901386	7.63845383286452	0.000463107068124775	0.300369022979854	0.555293138935029	0.837061199300211	0.894764994502561	0.0577038	16	72992580	R	I	ZFHX3	Body	shore	Body-shore	chr16:72993103-72993867	rs376702079;rs143012870;rs143031716	29;28;1
cg24341550	0.109734494470716	0.705027537788487	7.63758640479649	0.000463366603079189	0.300369022979854	0.554690999635201	0.650160290553129	0.759894785023845	0.109734	16	57028246	F	II		IGR	opensea	IGR-opensea
cg10381249	-0.0882701553650211	0.152730770232916	-7.63751982350527	0.00046338653129155	0.300369022979854	0.554644778358729	0.196865847915426	0.108595692550405	-0.0882702	20	18522653	R	II	SEC23B	Body	opensea	Body-opensea		rs7263010;rs530458386;rs145362607	16;8;2
cg12903499	-0.321222427727236	0.223479089352402	-7.63747163370725	0.000463400955438187	0.300369022979854	0.554611324358947	0.38409030321602	0.0628678754887835	-0.321222	11	57549042	R	II	TMX2-CTNND1	Body	opensea	Body-opensea
cg16897800	-0.0444049541417524	0.906096411200989	-7.63530653475427	0.000464049555822916	0.300369022979854	0.553108068759162	0.928298888271865	0.883893934130113	-0.044405	12	56844339	F	II	MIP	3'UTR	shore	3'UTR-shore	chr12:56842846-56843255	rs3809125;rs150155933	10;51
cg19962581	-0.0830392003443716	0.0880578988503507	-7.6352304448421	0.000464072369510529	0.300369022979854	0.553055230915846	0.129577499022536	0.0465382986781649	-0.0830392	7	99103686	F	II	ZKSCAN5	Body	shore	Body-shore	chr7:99102154-99102968
cg06899976	-0.0898770513261007	0.227541481878605	-7.63197676743126	0.000465049137356715	0.300369022979854	0.550795347750827	0.272480007541655	0.182602956215555	-0.0898771	5	140430962	F	II	PCDHB1	TSS200	opensea	TSS200-opensea
cg11151347	-0.0898334298476779	0.275625319034688	-7.63104504483772	0.000465329288723331	0.300369022979854	0.55014803279216	0.320542033958527	0.230708604110849	-0.0898334	16	9262891	F	II		IGR	opensea	IGR-opensea		rs190703050;rs532775612	13;32
cg17442852	-0.0653190213056279	0.903546756572397	-7.62674837909884	0.000466623780449019	0.300369022979854	0.547161911643076	0.936206267225211	0.870887245919583	-0.065319	17	1478889	R	II	SLC43A2	3'UTR	island	3'UTR-island	chr17:1478584-1479214
cg26214635	-0.0371750106943069	0.0918222232003086	-7.62648856199769	0.000466702193094959	0.300369022979854	0.546981289264341	0.110409728547462	0.0732347178531552	-0.037175	10	100250135	F	II	HPSE2	Body	opensea	Body-opensea		rs140211982;rs1925647	27;51
cg01152927	-0.092914387654957	0.620353472075185	-7.6250997682318	0.00046712159257254	0.300369022979854	0.546015710086247	0.666810665902664	0.573896278247706	-0.0929144	6	74071226	R	II	C6orf221	TSS1500	shelf	TSS1500-shelf	chr6:74073294-74073561	rs549931881;rs569101157	41;13
cg01557798	-0.0608117934363962	0.853903740117061	-7.62259746962653	0.000467878374496372	0.300369022979854	0.54427551244661	0.884309636835259	0.823497843398862	-0.0608118	1	228400628	R	II	OBSCN	Body	island	Body-island	chr1:228399471-228402037	rs371998238	51
cg26110900	-0.0713449609557362	0.470029977819335	-7.62227986668351	0.000467974531517432	0.300369022979854	0.544054598477494	0.505702458297203	0.434357497341466	-0.071345	10	62073066	F	II	ANK3	Body	opensea	Body-opensea
cg14080566	-0.056804125164043	0.333684438435503	-7.62168996341685	0.000468153191352777	0.300369022979854	0.543644257434227	0.362086501017524	0.305282375853482	-0.0568041	1	47015492	F	II	KNCN	Body	opensea	Body-opensea		rs199854360;rs200551385;rs112106037;rs114976568;rs564826455	0;0;1;6;48
cg01375994	-0.038592802216587	0.815840005598439	-7.62048576634781	0.000468518146561799	0.300369022979854	0.542806511881929	0.835136406706733	0.796543604490146	-0.0385928	X	3261645	R	II	MXRA5	Body	shore	Body-shore	chrX:3263353-3265347
cg26671966	-0.0596405867922829	0.924595296296814	-7.61983946321419	0.000468714158914191	0.300369022979854	0.542356832660256	0.954415589692956	0.894775002900673	-0.0596406	1	19984016	R	II	NBL1	3'UTR	opensea	3'UTR-opensea
cg10930484	-0.0830495107935905	0.189560601217177	-7.61968489481652	0.000468761051045366	0.300369022979854	0.542249282820683	0.231085356613972	0.148035845820382	-0.0830495	8	82069407	F	II		IGR	opensea	IGR-opensea		rs76124209;rs142200874;rs576412637;rs539385217;rs16908719	15;21;22;32;35
cg02907102	0.059993544242116	0.618956198162223	7.61805460379649	0.000469255975417938	0.300369022979854	0.541114783204931	0.588959426041165	0.648952970283281	0.0599935	12	111511439	F	II	CUX2	Body	opensea	Body-opensea		rs555524757;rs116712220	16;39
cg25146111	-0.0553169502836403	0.0469786283189153	-7.61799052290481	0.000469275441642423	0.300369022979854	0.541070185205769	0.0746371034607354	0.0193201531770951	-0.055317	4	40059615	F	II	N4BP2	5'UTR	shore	5'UTR-shore	chr4:40057484-40059041	rs376759041	10
cg19049520	0.0505930782382789	0.943127489369776	7.61664007250749	0.000469685896315203	0.300369022979854	0.540130234198898	0.917830950250637	0.968424028488916	0.0505931	22	37906400	F	II	CARD10	Body	opensea	Body-opensea		rs150759948;rs139571632;rs560170229;rs143511547;rs118054868;rs202164593;rs79259095	0;1;7;15;17;26;49
cg17759847	0.122817792260588	0.664789426212117	7.61644993435966	0.000469743720562259	0.300369022979854	0.539997879570254	0.603380530081823	0.726198322342411	0.122818	9	137761083	R	II	LOC101448202	Body	opensea	Body-opensea
cg10380585	-0.158531966902742	0.100484284664049	-7.61255726390724	0.000470929386305239	0.300702431436243	0.537287486568609	0.17975026811542	0.0212183012126777	-0.158532	1	211500971	R	II	TRAF5	5'UTR	shore	5'UTR-shore	chr1:211500151-211500636	rs554808063;rs75917098;rs180852400	38;32;16
cg26503038	-0.074357855436332	0.646504815613541	-7.61004220637109	0.000471697313642816	0.300702431436243	0.535535573049776	0.683683743331707	0.609325887895376	-0.0743579	19	2699659	R	II	GNG7	5'UTR	shelf	5'UTR-shelf	chr19:2702532-2702987	rs562037651;rs574117427	35;18
cg02770153	-0.0772569443406403	0.507687819882915	-7.60764096995585	0.00047243185941729	0.300702431436243	0.533862411513937	0.546316292053235	0.469059347712595	-0.0772569	6	44240916	F	II	TMEM151B	Body	shelf	Body-shelf	chr6:44243085-44244481	rs202206395;rs527507942	14;33
cg15576188	-0.204667224511723	0.762168289172562	-7.6074615065979	0.00047248681171557	0.300702431436243	0.53373734204755	0.864501901428423	0.659834676916701	-0.204667	14	75276093	R	II	YLPM1	ExonBnd	opensea	ExonBnd-opensea		rs549874799;rs191824890;rs957345;rs200709209	19;18;16;1
cg18299670	0.421873132734147	0.522378502586902	7.60674805940202	0.00047270534590325	0.300702431436243	0.53324010617942	0.311441936219829	0.733315068953976	0.421873	6	161554633	R	II	AGPAT4	3'UTR	opensea	3'UTR-opensea		rs565578196	11
cg02902969	-0.0400232396863585	0.868394555691025	-7.60632532320729	0.000472834889111478	0.300702431436243	0.532945459199302	0.888406175534204	0.848382935847846	-0.0400232	10	409431	R	II	DIP2C	Body	island	Body-island	chr10:409201-409523	rs191711028;rs531860842;rs541942545	48;13;1
cg22072015	-0.079239814664971	0.837596202603748	-7.60277883678872	0.00047392331624839	0.301022259740744	0.530472924014154	0.877216109936234	0.797976295271263	-0.0792398	14	96936980	F	II	AK7	Body	opensea	Body-opensea
cg07478107	-0.0434089680869593	0.937781115184009	-7.6018941274914	0.000474195294195185	0.301022259740744	0.529855946432877	0.959485599227488	0.916076631140529	-0.043409	2	218712871	R	II	TNS1	Body	opensea	Body-opensea		rs149540382	6
cg10852875	0.0910513757563153	0.0704183715112117	7.59676445673995	0.000475775875919329	0.30139910345366	0.52627722858783	0.024892683633054	0.115944059389369	0.0910514	5	2537697	F	I		IGR	opensea	IGR-opensea		rs73735803;rs192828232;rs545888107;rs574021120;rs62328332	0;1;12;19;24
cg13647821	-0.0486008407581957	0.943206987189244	-7.59580939420248	0.000476070837186877	0.30139910345366	0.525610665994042	0.967507407568342	0.918906566810146	-0.0486008	6	148852503	F	II	SASH1	Body	opensea	Body-opensea		rs528171062	17
cg01197526	-0.0372034015772712	0.63080799184643	-7.59486581346814	0.000476362463177201	0.30139910345366	0.524952035840353	0.649409692635066	0.612206291057795	-0.0372034	12	49686949	R	II	LOC101927267	Body	shore	Body-shore	chr12:49688873-49691360	rs560390210;rs532711683	36;1
cg17329901	0.0633812031262038	0.525554961311514	7.59352548276746	0.000476777070410231	0.30139910345366	0.524016331228498	0.493864359748412	0.557245562874616	0.0633812	11	1249705	F	II	MUC5B	Body	shore	Body-shore	chr11:1247830-1248140	rs536480054;rs368334979;rs576646906	7;27;33
cg08412316	-0.13458989168246	0.091385525706984	-7.58583718632721	0.000479163504403194	0.30139910345366	0.518645877070874	0.158680471548214	0.024090579865754	-0.13459	11	95658469	R	II	MTMR2	TSS1500	shore	TSS1500-shore	chr11:95656912-95657365	rs142379898	26
cg00554858	-0.0418042463918553	0.238119399339149	-7.58226173163472	0.00048027809289547	0.30139910345366	0.516146514867703	0.259021522535077	0.217217276143221	-0.0418042	5	95991891	F	II		IGR	opensea	IGR-opensea		rs117161359	0
cg01352906	-0.0718295825781521	0.385541390502414	-7.58218729697228	0.0004803013289705	0.30139910345366	0.516094470241768	0.42145618179149	0.349626599213338	-0.0718296	1	206679195	F	II		IGR	shore	IGR-shore	chr1:206680236-206681444
cg22707679	-0.0702263966733659	0.143441335605037	-7.5810250485782	0.000480664316195871	0.30139910345366	0.515281762415448	0.17855453394172	0.108328137268354	-0.0702264	14	73639919	F	II	PSEN1	Body	opensea	Body-opensea		rs188449539	28
cg25201363	-0.0378977818832043	0.930301129946574	-7.58081672859673	0.000480729411597794	0.30139910345366	0.515136080714294	0.949250020888176	0.911352239004971	-0.0378978	4	3534845	R	II	LRPAP1	TSS1500	shore	TSS1500-shore	chr4:3533643-3534788	rs547577533	44
cg08343295	-0.0559797878978487	0.0450388284910948	-7.58023915204349	0.000480909945646718	0.30139910345366	0.514732151040512	0.0730287224400191	0.0170489345421704	-0.0559798	4	41162279	F	II	APBB2	5'UTR	opensea	5'UTR-opensea		rs368706794;rs188890378;rs76365003;rs564053081	0;10;23;26
cg23926436	-0.057376610625536	0.127144600089205	-7.57735093620767	0.000481813914498095	0.30139910345366	0.512711815786157	0.155832905401973	0.0984562947764374	-0.0573766	17	12133847	R	II		IGR	opensea	IGR-opensea		rs533675056;rs551704870;rs151049105	38;32;5
cg16178942	0.0421728873316718	0.905520448815837	7.57530459930303	0.000482455594601783	0.30139910345366	0.511279924999139	0.884434005150001	0.926606892481673	0.0421729	13	111944557	F	II	ARHGEF7	Body	opensea	Body-opensea
cg17589130	0.0479751526931044	0.492647181785836	7.57493657487584	0.000482571104228088	0.30139910345366	0.511022365602179	0.468659605439284	0.516634758132388	0.0479752	3	4822707	R	II	ITPR1	Body	opensea	Body-opensea		rs142602528;rs574831646;rs188832411	6;2;1
cg26146542	-0.10261262409473	0.109804003156394	-7.57483140833438	0.000482604118183046	0.30139910345366	0.510948763253464	0.161110315203759	0.0584976911090292	-0.102613	18	32073016	F	II	DTNA	TSS1500	shore	TSS1500-shore	chr18:32073444-32074292	rs576805867	25
cg20949342	0.0903116689284114	0.464991151189884	7.57353159245403	0.000483012376186484	0.30139910345366	0.510038985122822	0.419835316725678	0.510146985654089	0.0903117	13	20969084	R	II		IGR	island	IGR-island	chr13:20968851-20969220	rs138378185;rs557234632	34;25
cg05142461	0.0772987250143734	0.743261509203287	7.57024197556858	0.000484047421009092	0.30139910345366	0.507735803138281	0.7046121466961	0.781910871710473	0.0772987	11	65483542	F	II	KAT5	Body	shelf	Body-shelf	chr11:65479349-65480024	rs12288377;rs554607329	0;46
cg14751824	-0.152717940968758	0.863469100872	-7.56726621615839	0.000484985956364822	0.30139910345366	0.505651517410846	0.939828071356379	0.787110130387622	-0.152718	16	70569321	F	II	SF3B3	ExonBnd	opensea	ExonBnd-opensea		rs199524124	5
cg00253182	-0.0444637883787548	0.86826801521427	-7.56722849262605	0.000484997867823035	0.30139910345366	0.505625089873627	0.890499909403648	0.846036121024893	-0.0444638	9	2619314	R	II	FLJ35024	Body	shore	Body-shore	chr9:2621308-2623685	rs567599107;rs535465155;rs549386703	48;5;1
cg23327425	-0.0928046520255666	0.901581746796462	-7.56650166088694	0.000485227436855475	0.30139910345366	0.505115876539484	0.947984072809246	0.855179420783679	-0.0928047	1	234807310	R	II		IGR	opensea	IGR-opensea		rs546394717;rs564682888	20;4
cg01747035	0.0547922067751263	0.698615517904931	7.56605863362682	0.000485367429090649	0.30139910345366	0.504805471118688	0.671219414517367	0.726011621292494	0.0547922	10	97300013	R	II	SORBS1	5'UTR	opensea	5'UTR-opensea		rs75522289;rs397711694	3;2
cg22796749	0.0452645852836854	0.0656788528282948	7.56490774543143	0.000485731319911544	0.30139910345366	0.503999022138207	0.0430465601864521	0.0883111454701375	0.0452646	14	105512071	R	I		IGR	island	IGR-island	chr14:105512055-105512307
cg12863318	0.0478292697809496	0.437626432205795	7.56483222563849	0.000485755209146084	0.30139910345366	0.503946099789368	0.41371179731532	0.461541067096269	0.0478293	2	12443300	F	II	LOC100506457	Body	opensea	Body-opensea		rs375148881;rs76764369;rs72766312;rs144494259;rs558207954	0;1;15;41;45
cg00009585	-0.0964968781227092	0.874269556797164	-7.56464746388002	0.000485813660788754	0.30139910345366	0.503816621264667	0.922517995858518	0.826021117735809	-0.0964969	15	33111077	F	II	FMN1	Body	opensea	Body-opensea
cg06973811	-0.0491988662600072	0.0649909002080357	-7.5644213403618	0.000485885208961846	0.30139910345366	0.503658152756969	0.0895903333380393	0.0403914670780321	-0.0491989	5	104110334	R	II		IGR	opensea	IGR-opensea		rs186671437;rs570390440	48;17
cg02848421	0.0541088823604906	0.888413423963297	7.56315632840032	0.000486285701946834	0.30139910345366	0.502771540178179	0.861358982783052	0.915467865143542	0.0541089	19	17917862	F	II	B3GNT3	5'UTR	shore	5'UTR-shore	chr19:17918737-17919098	rs541138980	32
cg00170931	-0.0389286451714796	0.938810762927484	-7.56299258767453	0.000486337569300208	0.30139910345366	0.502656768103543	0.958275085513224	0.919346440341745	-0.0389286	13	51915353	R	II	SERPINE3	1stExon	opensea	1stExon-opensea		rs151231633;rs573424813	2;1
cg02356942	0.101415419105685	0.120261082888128	7.5624951867408	0.000486495168389815	0.30139910345366	0.502308105996714	0.0695533733352855	0.170968792440971	0.101415	5	91378348	F	II		IGR	opensea	IGR-opensea		rs569531327;rs78394796;rs188791291	1;12;46
cg03091982	-0.0631645311212488	0.323261182309713	-7.56117191011762	0.000486914734076016	0.30139910345366	0.501380421906727	0.354843447870338	0.291678916749089	-0.0631645	3	51768856	R	II		IGR	opensea	IGR-opensea		rs6764588;rs182577333	48;2
cg24345075	-0.133316120160142	0.239369887623362	-7.56015267718124	0.000487238187398737	0.30139910345366	0.500665779240345	0.306027947703433	0.172711827543291	-0.133316	12	92822232	F	II	CLLU1	3'UTR	opensea	3'UTR-opensea		rs542802650;rs146182497;rs139124624	5;29;43
cg21412255	-0.11696431867936	0.348427128978099	-7.55837537754919	0.000487802816334312	0.30142351113765	0.499419386329454	0.406909288317778	0.289944969638419	-0.116964	14	97273366	R	II	VRK1	5'UTR	opensea	5'UTR-opensea
cg01326188	0.0454934735665719	0.0326329094501319	7.55732684596339	0.000488136283590148	0.30142351113765	0.498683932363891	0.00988617266684592	0.0553796462334178	0.0454935	6	41516503	F	I	FOXP4-AS1	TSS1500	shore	TSS1500-shore	chr6:41513652-41516189	rs142721346;rs578025083	38;41
cg12545949	-0.0535540174784951	0.935124983270533	-7.55341720890654	0.000489382036073005	0.301791314750836	0.495940778257934	0.96190199200978	0.908347974531285	-0.053554	6	71571446	R	II	SMAP1	3'UTR	opensea	3'UTR-opensea		rs141775687;rs374604318;rs149616588;rs201452528	19;15;14;2
cg08521995	-0.0743427324180247	0.0994549638803279	-7.552131218722	0.000489792614338216	0.301791314750836	0.495038172900163	0.13662633008934	0.0622835976713155	-0.0743427	8	41628237	F	II	ANK1	Body	shelf	Body-shelf	chr8:41624555-41625380	rs527683873;rs546620147;rs73621186;rs529104503	1;15;24;27
cg19369319	-0.057995266658187	0.399848974673432	-7.55026901325185	0.000490387877559224	0.301791314750836	0.493730868785698	0.428846608002525	0.370851341344338	-0.0579953	5	60932788	R	II	C5orf64	TSS1500	opensea	TSS1500-opensea		rs529240906	50
cg19902173	0.100702938537961	0.873728880925534	7.5500707863467	0.00049045129174743	0.301791314750836	0.493591691060096	0.823377411656554	0.924080350194515	0.100703	10	529521	F	II	DIP2C	Body	shore	Body-shore	chr10:530713-531099	rs114091699;rs550519021;rs546163741	6;18;32
cg21070688	0.0460957576528553	0.937703536633672	7.54446031723756	0.000492250116925965	0.302330225309421	0.48965102030377	0.914655657807245	0.9607514154601	0.0460958	2	72028629	F	II		IGR	opensea	IGR-opensea		rs181063773;rs536787886	1;32
cg15288366	-0.0975598645363001	0.153180385867027	-7.54348849116488	0.000492562489206681	0.302330225309421	0.488968139059312	0.201960318135177	0.104400453598877	-0.0975599	5	55471405	F	II	ANKRD55	Body	opensea	Body-opensea
cg06626733	-0.0873565288343334	0.0511259476859098	-7.5391016939431	0.000493975427090558	0.302330225309421	0.485884557867637	0.0948042121030764	0.00744768326874309	-0.0873565	17	2796878	R	II	RAP1GAP2	Body	opensea	Body-opensea		rs188969775;rs144607839	19;1
cg08554554	-0.132234981519077	0.239603823152875	-7.53847673005057	0.000494177107676334	0.302330225309421	0.48544511323742	0.305721313912413	0.173486332393336	-0.132235	20	62330618	F	II	ARFRP1	3'UTR	shelf	3'UTR-shelf	chr20:62328013-62328558	rs193043801;rs548966910;rs568980162;rs531704900	0;22;33;34
cg09546679	-0.0618379354550247	0.827647151890411	-7.53751471637545	0.000494487745631172	0.302330225309421	0.484768601611529	0.858566119617924	0.796728184162899	-0.0618379	2	233364402	R	II		IGR	shelf	IGR-shelf	chr2:233367780-233368577	rs75631506;rs111962928;rs572609843	47;46;4
cg15114328	0.0707003090915562	0.865807257366648	7.53717199080441	0.000494598468395113	0.302330225309421	0.48452756814484	0.83045710282087	0.901157411912426	0.0707003	1	182361557	F	II	GLUL	TSS1500	island	TSS1500-island	chr1:182359697-182361563	rs563285185;rs544451883	16;23
cg09686326	-0.109983388116882	0.641750824933963	-7.53707364149063	0.000494630247023887	0.302330225309421	0.484458398647464	0.696742518992404	0.586759130875523	-0.109983	17	3879761	R	II		IGR	opensea	IGR-opensea		rs536128337	2
cg05411594	-0.0393638617303166	0.948502332860194	-7.53497446345889	0.000495309104996946	0.302330225309421	0.482981826817503	0.968184263725352	0.928820401995036	-0.0393639	10	86056416	R	II		IGR	opensea	IGR-opensea		rs549216533;rs561396014;rs531616372;rs116758218;rs141420942	50;49;30;28;17
cg18737684	-0.164707548042293	0.207215166361179	-7.53379492236245	0.000495691039165975	0.302330225309421	0.482151955184797	0.289568940382326	0.124861392340032	-0.164708	6	84562677	F	II	RIPPLY2	TSS1500	shore	TSS1500-shore	chr6:84562820-84563758
cg12332917	-0.060883248423433	0.0487321936680766	-7.53296419023908	0.000495960236739171	0.302330225309421	0.481567413363511	0.0791738178797931	0.0182905694563601	-0.0608832	6	32158409	F	II	PBX2	TSS1500	opensea	TSS1500-opensea		rs555569793	47
cg26696303	-0.0640107658685614	0.0419481100937804	-7.53173438261429	0.000496359069149282	0.302330225309421	0.480701947527001	0.0739534930280611	0.00994272715949973	-0.0640108	12	56401122	R	I		IGR	island	IGR-island	chr12:56401083-56401506	rs10876864	39
cg12971487	-0.064353519172805	0.0763805692446973	-7.52940178780413	0.000497116574854114	0.302330225309421	0.479060025160214	0.1085573288311	0.0442038096582948	-0.0643535	11	6766974	R	II		IGR	opensea	IGR-opensea		rs188902376	26
cg21702969	-0.0411735455480771	0.919483021635501	-7.52443070053859	0.000498735456003534	0.302330225309421	0.475559196004176	0.94006979440954	0.898896248861462	-0.0411735	9	34084236	F	II		IGR	opensea	IGR-opensea		rs559779789	25
cg19715141	0.0553678646034745	0.250375590116608	7.52119289820203	0.000499793203154262	0.302330225309421	0.473277794789325	0.222691657814871	0.278059522418346	0.0553679	15	86363646	R	II		IGR	opensea	IGR-opensea		rs534777690;rs189273301	31;28
cg13226328	-0.0681647426314549	0.894245078357972	-7.52058172477193	0.000499993160596536	0.302330225309421	0.472847045562355	0.928327449673699	0.860162707042244	-0.0681647	14	97271313	F	II	VRK1	5'UTR	opensea	5'UTR-opensea		rs142443611	9
cg21903660	-0.0675647810731845	0.0759525966155299	-7.52022411621722	0.000500110202813594	0.302330225309421	0.472594990569815	0.109734987152122	0.0421702060789377	-0.0675648	19	46498049	F	II	CCDC61	TSS1500	opensea	TSS1500-opensea
cg10048432	-0.0352608053947165	0.793757987200216	-7.51976124730747	0.00050026174357553	0.302330225309421	0.472268726994685	0.811388389897574	0.776127584502857	-0.0352608	16	83964969	F	I		IGR	opensea	IGR-opensea		rs545326430;rs564710285;rs57012245;rs547009313;rs566988437	1;29;37;38;46
cg13727362	-0.0390228041968632	0.0739866294701326	-7.51878706214773	0.000500580862542354	0.302330225309421	0.47158198646027	0.0934980315685642	0.054475227371701	-0.0390228	1	41174571	R	II	NFYC	TSS1500	opensea	TSS1500-opensea		rs570028283	17
cg04562909	0.0620218954450057	0.103212430394866	7.51875633174047	0.000500590932948889	0.302330225309421	0.471560321999956	0.0722014826723634	0.134223378117369	0.0620219	12	114836014	R	I	TBX5	Body	shore	Body-shore	chr12:114833911-114834210	rs111796816;rs529666433	25;2
cg05440190	-0.0707874313154161	0.857377180629925	-7.51740656325882	0.00050103348895053	0.302330225309421	0.470608670711845	0.892770896287633	0.821983464972217	-0.0707874	6	158132240	R	II		IGR	opensea	IGR-opensea		rs181109392;rs574056942;rs186000382	25;22;1
cg01995303	-0.0879497564235486	0.116218904140478	-7.51709486549698	0.000501135752235866	0.302330225309421	0.470388885141434	0.160193782352252	0.0722440259287035	-0.0879498	18	22597220	F	II		IGR	opensea	IGR-opensea		rs551295978	28
cg20535789	-0.125120715146034	0.493644364897016	-7.51616993846395	0.00050143935087452	0.302330225309421	0.469736644432408	0.556204722470034	0.431084007323999	-0.125121	3	156166256	R	II	KCNAB1	Body	opensea	Body-opensea
cg22308769	0.0994133699079859	0.723284580748744	7.51599880148319	0.000501495548640085	0.302330225309421	0.469615953328447	0.673577895794751	0.772991265702736	0.0994134	16	70546287	R	II	COG4	Body	opensea	Body-opensea		rs11542597;rs118183032	22;1
cg24058132	0.0510649349027285	0.0635194662138001	7.51538751260583	0.000501696343324435	0.302330225309421	0.469184831519042	0.0379869987624358	0.0890519336651643	0.0510649	14	88459866	F	II	GALC	1stExon	shore	1stExon-shore	chr14:88459118-88459689	rs146724227;rs571981913	11;28
cg15699365	-0.136904821546213	0.120476594961765	-7.51416567392959	0.000502097972672404	0.302330225309421	0.468323006375236	0.188929005734871	0.0520241841886582	-0.136905	6	161907483	F	II	PARK2	Body	opensea	Body-opensea		rs6455730	21
cg11065439	-0.111633548005424	0.48698288295675	-7.51227185412131	0.000502721233944923	0.302330225309421	0.466986927855909	0.542799656959462	0.431166108954039	-0.111634	17	18095427	F	II	ALKBH5	Body	opensea	Body-opensea
cg12243007	-0.0365563003598629	0.924280482293911	-7.51156653237323	0.000502953589197778	0.302330225309421	0.466489243435317	0.942558632473842	0.906002332113979	-0.0365563	17	184018	R	II	RPH3AL	5'UTR	shore	5'UTR-shore	chr17:185075-185296	rs371355561;rs115321582	47;1
cg16752482	-0.143611728727444	0.406160276158915	-7.50789356839956	0.000504165617828737	0.302799541159183	0.463896812619514	0.477966140522637	0.334354411795193	-0.143612	1	209830616	R	II		IGR	opensea	IGR-opensea		rs148441908;rs10863779;rs562268928	49;11;2
cg04000199	0.0330764575010628	0.0638105616090438	7.50173867280948	0.000506204341316903	0.30322361912912	0.459549819084694	0.0472723328585124	0.0803487903595752	0.0330765	2	27009899	R	II	CENPA	Body	shore	Body-shore	chr2:27008760-27009465	rs535432201;rs138164236	43;19
cg10984505	-0.0481874389068945	0.0733370486265546	-7.50150823941564	0.000506280856801757	0.30322361912912	0.459387004155169	0.0974307680800019	0.0492433291731073	-0.0481874	6	36410951	R	I	PXT1	TSS1500	island	TSS1500-island	chr6:36410433-36411139	rs544348043	19
cg01726956	0.0708238445336503	0.846229859513571	7.50108279796163	0.000506422160431238	0.30322361912912	0.459086391570417	0.810817937246746	0.881641781780396	0.0708238	22	20166546	R	II		IGR	opensea	IGR-opensea		rs140114113;rs188324202	46;2
cg01718322	-0.0993625653138206	0.396175957028606	-7.49914016091101	0.000507067964757223	0.30322361912912	0.457713532428493	0.445857239685517	0.346494674371696	-0.0993626	14	96342365	F	II		IGR	island	IGR-island	chr14:96342209-96343570	rs537039256;rs555113035	30;33
cg05245794	0.0623818892551025	0.693646075537372	7.49709917637662	0.000507747504425233	0.30322361912912	0.456270797078822	0.66245513090982	0.724837020164923	0.0623819	8	119884332	R	II		IGR	opensea	IGR-opensea		rs570311492;rs552456700;rs140135264;rs116917901	36;31;22;2
cg00955674	-0.0879589167192604	0.825482295958558	-7.49688240923762	0.00050781973913213	0.30322361912912	0.456117545749105	0.869461754318188	0.781502837598928	-0.0879589	1	1478827	F	II	SSU72	Body	shelf	Body-shelf	chr1:1474962-1475220	rs556888358	1
cg27420677	0.049709256489795	0.888145297348531	7.49636055231467	0.000507993690322293	0.30322361912912	0.455748582471149	0.863290669103633	0.912999925593429	0.0497093	2	10469241	F	II	HPCAL1	TSS1500	opensea	TSS1500-opensea		rs373681285	29
cg16072278	-0.0535532542122394	0.357606687466922	-7.49381873629154	0.000508841956953473	0.30322361912912	0.453951109129736	0.384383314573042	0.330830060360803	-0.0535533	22	27042372	R	II		IGR	opensea	IGR-opensea		rs113706841;rs543482081	16;11
cg00024792	-0.0798958056373855	0.745494952496847	-7.49308699522373	0.000509086464942609	0.30322361912912	0.453433540002049	0.78544285531554	0.705547049678155	-0.0798958	2	72155468	R	II		IGR	opensea	IGR-opensea		rs189768093;rs531424167;rs72912641	49;33;2
cg05233042	0.0603750032488313	0.894056303896061	7.49277563025019	0.000509190547949614	0.30322361912912	0.453213292904157	0.863868802271646	0.924243805520477	0.060375	17	79800768	R	II		IGR	shore	IGR-shore	chr17:79799286-79799624	rs577908533	2
cg17913259	-0.063227510089743	0.0489161172322927	-7.48718445192656	0.000511063821374454	0.303778428071935	0.449256796534542	0.0805298722771642	0.0173023621874212	-0.0632275	3	44771113	R	I	ZNF501	TSS200	island	TSS200-island	chr3:44770936-44771137	rs565466934;rs577549681;rs558234501;rs367855941	22;13;8;2
cg17372381	0.0568095823119162	0.934382111523541	7.48681481759196	0.000511187948642111	0.303778428071935	0.448995129887314	0.905977320367583	0.962786902679499	0.0568096	1	92058225	F	II		IGR	opensea	IGR-opensea		rs368913489;rs562634430;rs533166876;rs139996230	1;3;25;47
cg01926843	-0.0841394904637586	0.580878019581072	-7.48562839910602	0.000511586599997488	0.303778428071935	0.44815517105709	0.622947764812952	0.538808274349193	-0.0841395	8	103991072	F	II		IGR	opensea	IGR-opensea
cg00653870	-0.0571898062904076	0.624492548142164	-7.48483644443495	0.00051185290958658	0.303778428071935	0.447594411864189	0.653087451287367	0.59589764499696	-0.0571898	5	176923028	F	II	PDLIM7	Body	shore	Body-shore	chr5:176923804-176925339	rs181484600	1
cg17126250	-0.148201665100658	0.333823849727812	-7.48339410239312	0.000512338342021324	0.303809713327537	0.446572984311714	0.407924682278141	0.259723017177483	-0.148202	7	106759732	F	II	PRKAR2B	Body	opensea	Body-opensea
cg19619847	0.058167640569041	0.691764699356715	7.47675482722725	0.00051457982267743	0.304625343014893	0.441868752400389	0.662680879072194	0.720848519641235	0.0581676	11	12923565	R	II	TEAD1	Body	opensea	Body-opensea		rs201724459;rs536251009	43;31
cg27508210	0.136516913168877	0.772535816751278	7.475667769059	0.000514947918540334	0.304625343014893	0.441098133703893	0.704277360166839	0.840794273335716	0.136517	9	86082629	R	II	FRMD3	1stExon	opensea	1stExon-opensea		rs72746818	36
cg12104184	-0.0702795935145828	0.883204602514191	-7.47493774663487	0.000515195289567193	0.304625343014893	0.440580557377935	0.918344399271482	0.848064805756899	-0.0702796	3	192636697	F	II	MB21D2	TSS1500	shore	TSS1500-shore	chr3:192634309-192635967	rs537357578	15
cg18195228	-0.047380470144569	0.851319362589851	-7.47250559891484	0.000516020438992626	0.304625343014893	0.438855840999845	0.875009597662136	0.827629127517567	-0.0473805	14	50474181	F	II	C14orf182	1stExon	shelf	1stExon-shelf	chr14:50470015-50470419
cg13187764	-0.131529227141368	0.128242611526884	-7.47167772002496	0.000516301665238135	0.304625343014893	0.438268639904711	0.194007225097568	0.0624779979562001	-0.131529	6	28677521	F	II		IGR	opensea	IGR-opensea
cg22626587	-0.0510053301069225	0.922647757554683	-7.4716323504076	0.000516317082261859	0.304625343014893	0.438236458137204	0.948150422608144	0.897145092501221	-0.0510053	16	14292940	R	II	MKL2	Body	opensea	Body-opensea		rs546190127;rs146042062	35;1
cg08747394	-0.0986790052851315	0.611608971647351	-7.46895158649762	0.000517228990498458	0.304907141320743	0.436334589356365	0.660948474289916	0.562269469004785	-0.098679	8	32137752	R	II	NRG1	Body	opensea	Body-opensea		rs576060136;rs543558501	51;3
cg14051336	0.0777768849411221	0.729787428221815	7.46084784283631	0.000519997128704242	0.305899073101226	0.430581340443018	0.690898985751254	0.768675870692376	0.0777769	5	149515317	F	I	PDGFRB	Body	shelf	Body-shelf	chr5:149512300-149512530	rs550337874;rs147952898	0;1
cg07407736	-0.069927836108049	0.136663203364867	-7.46058139564621	0.00052008843842294	0.305899073101226	0.430392073083183	0.171627121418891	0.101699285310842	-0.0699278	4	141391254	R	II		IGR	opensea	IGR-opensea
cg06706159	-0.0392792398236619	0.955097502533447	-7.45778412396694	0.000521048181277781	0.305899073101226	0.428404669615084	0.974737122445278	0.935457882621616	-0.0392792	19	18260350	R	I	MAST3	Body	island	Body-island	chr19:18260252-18260525	rs74180868;rs571918908	46;31
cg09288885	-0.0457924955586854	0.486580413697354	-7.4568192826968	0.000521379699696384	0.305899073101226	0.427719001625567	0.509476661476696	0.463684165918011	-0.0457925	16	86066714	F	II		IGR	opensea	IGR-opensea		rs544289173;rs557876025;rs56200014	1;19;35
cg03010887	-0.0417874933447668	0.877336521873479	-7.45586601442614	0.000521707484652721	0.305899073101226	0.42704147323126	0.898230268545862	0.856442775201095	-0.0417875	16	85600235	F	II		IGR	opensea	IGR-opensea		rs144992765	1
cg14741423	0.0793758472370829	0.0853304612351652	7.45563135511387	0.000521788210229624	0.305899073101226	0.426874677925652	0.0456425376166238	0.125018384853707	0.0793758	22	45299488	R	II	PHF21B	Body	opensea	Body-opensea		rs114011497;rs555767025;rs566191291;rs535075059;rs558282674;rs139426128	44;38;29;6;2;1
cg19273131	-0.0384741226172208	0.918929023775211	-7.45505678003232	0.000521985932714963	0.305899073101226	0.426466249695171	0.938166085083821	0.8996919624666	-0.0384741	8	26476906	F	II	DPYSL2	Body	opensea	Body-opensea		rs577662681;rs183844295;rs556720583;rs80067388	1;16;33;34
cg11085499	-0.11538058722764	0.881860711170976	-7.45365961732481	0.000522467090421362	0.305899073101226	0.425472969362188	0.939551004784796	0.824170417557156	-0.115381	X	110961350	F	II	ALG13	ExonBnd	opensea	ExonBnd-opensea
cg12327890	-0.0682704215916811	0.164540148226042	-7.45009358091217	0.000523697529546394	0.305899073101226	0.422936957299582	0.198675359021882	0.130404937430201	-0.0682704	6	10451877	R	II		IGR	opensea	IGR-opensea		rs553835992;rs71561197;rs536007427	38;10;2
cg08911721	-0.0394106776836407	0.945762232524414	-7.45004553532829	0.000523714130573107	0.305899073101226	0.422902781281014	0.965467571366235	0.926056893682594	-0.0394107	17	7806671	F	II	CHD3	Body	opensea	Body-opensea
cg21745710	-0.0614945298449243	0.794161370090082	-7.44978309693661	0.000523804820910427	0.305899073101226	0.422716098543273	0.824908635012544	0.76341410516762	-0.0614945	2	202234546	F	II		IGR	opensea	IGR-opensea
cg10871717	0.0741855398866967	0.128894387115962	7.4477224070479	0.000524517570155405	0.305899073101226	0.421250026543007	0.0918016171726131	0.16598715705931	0.0741855	1	156881524	F	II	PEAR1	Body	shelf	Body-shelf	chr1:156877769-156878649
cg09537621	-0.0374849807543568	0.89786616786147	-7.44719084991253	0.000524701609102801	0.305899073101226	0.420871787715715	0.916608658238648	0.879123677484291	-0.037485	13	114189998	F	II	TMCO3	Body	shelf	Body-shelf	chr13:114185709-114186062	rs147930539;rs140130858;rs201983475;rs551617533;rs563900107;rs531061372;rs527409276;rs180770952	0;3;5;6;17;19;36;42
cg04220685	-0.0721720503360813	0.910952998591771	-7.44534673263428	0.000525340678069331	0.305899073101226	0.419559370082837	0.947039023759812	0.874866973423731	-0.0721721	9	91949596	R	II	SECISBP2	Body	opensea	Body-opensea		rs147717261;rs148438115;rs143343617;rs148366421	24;22;5;1
cg04774110	-0.0622640175504824	0.872790627660131	-7.44503999627701	0.000525447064447139	0.305899073101226	0.419341041917585	0.903922636435373	0.84165861888489	-0.062264	17	80857351	F	II	TBCD	Body	island	Body-island	chr17:80856874-80857352
cg02197059	-0.0431786482256957	0.132063903175858	-7.4422401847102	0.000526419301204519	0.306211172906784	0.41734779356524	0.153653227288706	0.11047457906301	-0.0431786	10	3948722	F	II		IGR	opensea	IGR-opensea		rs540919611	0
cg02933679	0.0732613359508149	0.506964785022669	7.43976844772997	0.000527279367820248	0.306216012928395	0.415587502942851	0.470334117047262	0.543595452998077	0.0732613	1	13910224	R	I	PDPN	TSS200	island	TSS200-island	chr1:13910137-13910868
cg25538887	0.0918863746348335	0.397835935369764	7.43682284958064	0.00052830647266775	0.306216012928395	0.413489001431132	0.351892748052348	0.443779122687181	0.0918864	3	53880539	R	I	IL17RB	TSS200	island	TSS200-island	chr3:53879638-53880831
cg20758651	0.0457179372858103	0.900473888902549	7.43480862317075	0.000529010167223514	0.306216012928395	0.412053562302622	0.877614920259644	0.923332857545454	0.0457179	19	33878901	R	I	PEPD	Body	island	Body-island	chr19:33878782-33878985	rs183038027;rs142070498;rs559002568;rs575962845	44;19;18;7
cg03343190	-0.0543274272972312	0.292427430458965	-7.43388388673648	0.000529333603356898	0.306216012928395	0.41139442202894	0.319591144107581	0.26526371681035	-0.0543274	7	33525946	R	II	BBS9	Body	opensea	Body-opensea		rs548797730	35
cg00401552	0.0831626717593762	0.720062415344122	7.43195942240298	0.000530007448557348	0.306216012928395	0.410022433146787	0.678481079464434	0.76164375122381	0.0831627	16	2835710	F	I	PRSS33	Body	island	Body-island	chr16:2835063-2835958	rs369919770;rs556291033	26;31
cg09720117	-0.0467584360337155	0.200898880773881	-7.43130341531939	0.000530237377295041	0.306216012928395	0.409554673795713	0.224278098790739	0.177519662757023	-0.0467584	12	5152546	F	II	KCNA5	TSS1500	shore	TSS1500-shore	chr12:5153012-5154346	rs72546680;rs11615552	22;30
cg00370962	-0.0627628952750574	0.906835034485273	-7.43113004199723	0.000530298163727399	0.306216012928395	0.409431044966457	0.938216482122802	0.875453586847745	-0.0627629	3	17199496	F	II	TBC1D5	3'UTR	opensea	3'UTR-opensea
cg18146152	-0.0591988234487714	0.79514756359164	-7.42964813175629	0.000530818070013411	0.306216012928395	0.408374211978691	0.824746975316026	0.765548151867255	-0.0591988	16	1400772	R	II	C16orf42	Body	shore	Body-shore	chr16:1401334-1402348	rs541360463;rs559754109	35;1
cg14913648	-0.0583483259361671	0.759643985229721	-7.42768703002212	0.000531507012894431	0.306216012928395	0.406975326050601	0.788818148197804	0.730469822261637	-0.0583483	9	133947555	F	II	LAMC3	Body	opensea	Body-opensea		rs547908264;rs566560696	0;1
cg27318318	0.0564517819211569	0.913875961139431	7.42759316365654	0.000531540014815203	0.306216012928395	0.40690836064484	0.885650070178853	0.94210185210001	0.0564518	11	44332849	F	II	ALX4	TSS1500	shore	TSS1500-shore	chr11:44330542-44331761	rs567554994;rs528422936;rs546809234;rs11820161	0;26;39;45
cg04249634	0.0347452203525041	0.236072005049837	7.42751866447941	0.000531566209251336	0.306216012928395	0.406855211441814	0.218699394873585	0.253444615226089	0.0347452	5	14751996	F	II	ANKH	Body	opensea	Body-opensea		rs539144607;rs35413980	0;17
cg06320334	0.088729788707662	0.64143982476845	7.42724806150547	0.000531661367903696	0.306216012928395	0.406662153513546	0.597074930414619	0.685804719122281	0.0887298	9	137554979	R	II	COL5A1	Body	opensea	Body-opensea		rs546171153;rs558464606;rs576539099	43;28;12
cg20489179	0.0362660635100211	0.26095170171444	7.42406378212687	0.00053278263506871	0.306610292582952	0.404389860606661	0.242818669959429	0.27908473346945	0.0362661	20	3780046	R	II	CDC25B	TSS1500	shelf	TSS1500-shelf	chr20:3776198-3776419	rs542893893;rs550682678;rs572438377;rs148393236;rs551931073	43;32;17;7;2
cg05211189	0.0355150659577494	0.928626570740526	7.42215788021239	0.00053345507923436	0.30674584546284	0.403029361708277	0.910869037761651	0.946384103719401	0.0355151	16	2055403	F	II	ZNF598	Body	shore	Body-shore	chr16:2054011-2054288	rs151027189	1
cg14893932	-0.0355989561883169	0.90831248517795	-7.42034894842207	0.000534094231108525	0.306862048514215	0.401737769816935	0.926111963272109	0.890513007083792	-0.035599	15	66584493	F	II	DIS3L	TSS1500	shore	TSS1500-shore	chr15:66585767-66586494	rs537265309;rs116678363	6;17
cg21717194	0.03776437363372	0.080022763754733	7.41843040211654	0.000534773094866742	0.306865638305653	0.400367578394237	0.061140576937873	0.098904950571593	0.0377644	17	72033778	F	II		IGR	opensea	IGR-opensea
cg10701560	-0.0390150370112767	0.948401754283432	-7.41786141697113	0.00053497462068737	0.306865638305653	0.399961153291859	0.96790927278907	0.928894235777793	-0.039015	14	103589437	R	I		IGR	island	IGR-island	chr14:103589353-103590246	rs567163514;rs10136760;rs559175783	35;26;13
cg20113888	-0.0363849388728569	0.954215843936431	-7.4117577825956	0.000537142046464092	0.306955008347826	0.395599434866448	0.972408313372859	0.936023374500003	-0.0363849	7	100732273	F	I	TRIM56	Body	island	Body-island	chr7:100732088-100732424	rs200421535;rs575203508;rs185111615;rs557322263;rs11760747	0;16;21;43;48
cg00009196	0.123433014537465	0.607851255726141	7.41143416170364	0.000537257252785938	0.306955008347826	0.395368074897635	0.546134748457409	0.669567762994874	0.123433	20	19954588	F	II	RIN2	Body	shore	Body-shore	chr20:19955536-19956034	rs148001651;rs199575	1;13
cg27272255	-0.129668262708109	0.292905544900284	-7.4105974255012	0.000537555258205032	0.306955008347826	0.394769838007946	0.357739676254338	0.228071413546229	-0.129668	4	137572031	F	II		IGR	opensea	IGR-opensea		rs530493774;rs149832717;rs567298482;rs2406053	1;6;43;46
cg19789505	-0.0538375276508499	0.531474976138819	-7.41040403646675	0.000537624161708361	0.306955008347826	0.394631562348112	0.558393739964244	0.504556212313394	-0.0538375	1	228394509	R	II	OBSCN	TSS1500	opensea	TSS1500-opensea		rs188102023	1
cg09529231	0.0488883566129013	0.836824428493254	7.41029587453044	0.00053766270375828	0.306955008347826	0.394554223639734	0.812380250186803	0.861268606799704	0.0488884	7	98475454	R	II	TRRAP	TSS1500	shore	TSS1500-shore	chr7:98476004-98476954	rs574348889	5
cg09570974	0.0359063768036343	0.914040797977012	7.40963124943275	0.000537899605110026	0.306955008347826	0.39407897470367	0.896087609575195	0.931993986378829	0.0359064	4	571737	R	II		IGR	island	IGR-island	chr4:570950-571768	rs79200725;rs541737744;rs560091134	20;15;7
cg27490380	0.0722725189264743	0.108165182857212	7.40881474497577	0.000538190810482005	0.306955008347826	0.393495065856462	0.0720289233939749	0.144301442320449	0.0722725	4	7194874	R	I	SORCS2	Body	island	Body-island	chr4:7194537-7195467	rs143521131;rs75820569	2;1
cg09554310	-0.0474787780612596	0.850049072783286	-7.40643105434602	0.000539042009365494	0.307115263828471	0.391790054358374	0.873788461813915	0.826309683752656	-0.0474788	7	5540163	R	II	FBXL18	Body	island	Body-island	chr7:5539957-5541567
cg07348768	0.0654279149269386	0.792262962875317	7.40557903460737	0.000539346642482658	0.307115263828471	0.391180490768049	0.759549005411848	0.824976920338786	0.0654279	1	2999941	R	I	PRDM16	Body	island	Body-island	chr1:2999727-2999978	rs114273233;rs543818944	43;24
cg24601716	-0.0760806616695309	0.914757986400658	-7.4033434743406	0.000540146910272652	0.307321705927705	0.389580772567087	0.952798317235424	0.876717655565893	-0.0760807	13	28498451	F	II	PDX1	Body	island	Body-island	chr13:28498226-28499046
cg18264298	0.033218334985562	0.610468027196155	7.39588576255173	0.000542826651184438	0.308205334844933	0.384240809892652	0.593858859703374	0.627077194688936	0.0332183	14	101531659	R	I	MIR410	TSS1500	island	TSS1500-island	chr14:101531643-101532384	rs370962639;rs546934024	25;7
cg16910097	-0.116445355302733	0.354154240066164	-7.39455339560351	0.000543307043645659	0.308205334844933	0.383286243053614	0.41237691771753	0.295931562414797	-0.116445	2	179417916	F	II	TTN-AS1	Body	opensea	Body-opensea		rs72648240;rs180798672	3;22
cg23932703	-0.104148181449218	0.870663773508264	-7.39344292912298	0.000543707809602766	0.308205334844933	0.382490528314049	0.922737864232873	0.818589682783655	-0.104148	X	40138854	F	II	LOC101927476	Body	opensea	Body-opensea
cg15228694	-0.053310003782607	0.926769755861199	-7.39304588799194	0.000543851185377825	0.308205334844933	0.382205996840645	0.953424757752502	0.900114753969895	-0.05331	11	7692131	R	II	CYB5R2	Body	shelf	Body-shelf	chr11:7694711-7695685	rs115310809;rs117850530	45;39
cg17700557	0.128431717587785	0.674064576876444	7.39226180280694	0.000544134457136831	0.308205334844933	0.381644054640576	0.609848718082552	0.738280435670336	0.128432	9	5899609	F	II	MLANA	Body	opensea	Body-opensea		rs565618056;rs116123194	15;46
cg12935715	-0.042853807423073	0.5016573017473	-7.3917101920939	0.000544333844955272	0.308205334844933	0.381248688863892	0.523084205458836	0.480230398035763	-0.0428538	1	9960466	F	II	CTNNBIP1	5'UTR	opensea	5'UTR-opensea		rs369858444;rs574635232	1;19
cg09832244	-0.0412041476903923	0.944615458072613	-7.38556980217434	0.00054655917483504	0.308369185890273	0.376845648536952	0.965217531917809	0.924013384227417	-0.0412041	12	6729600	F	I	LPAR5	Body	island	Body-island	chr12:6729248-6730310
cg07945177	-0.0584415776561452	0.871817257900133	-7.38481020218422	0.000546835201227676	0.308369185890273	0.376300722056474	0.901038046728206	0.842596469072061	-0.0584416	12	75683519	R	II	CAPS2	Body	opensea	Body-opensea		rs548767303;rs367774244;rs199654216;rs144198119	24;16;2;1
cg01706445	-0.109470249261787	0.498847072812625	-7.38390456644638	0.000547164508322329	0.308369185890273	0.375650960688623	0.553582197443518	0.444111948181732	-0.10947	12	14518047	R	II	ATF7IP	TSS1500	shore	TSS1500-shore	chr12:14518525-14518975	rs529799517;rs541900843;rs559929627	45;34;27
cg06236441	0.0456090259400484	0.0579768116707114	7.38385650044799	0.000547181992569463	0.308369185890273	0.375616472893265	0.0351722987006872	0.0807813246407355	0.045609	3	67346714	F	II		IGR	opensea	IGR-opensea
cg27495887	-0.0408257231997031	0.948185706322137	-7.38352788863222	0.000547301544312447	0.308369185890273	0.375380685079024	0.968598567921989	0.927772844722286	-0.0408257	6	132696379	F	II	MOXD1	Body	opensea	Body-opensea		rs118147914	51
cg20348235	-0.0428967283336027	0.321179386110418	-7.38169829653124	0.000547967725612078	0.308369185890273	0.374067717929591	0.342627750277219	0.299731021943617	-0.0428967	11	66798897	R	II	SYT12	Body	opensea	Body-opensea		rs543523554	1
cg10102336	-0.0514993134802644	0.611918597167907	-7.3804930161007	0.000548407105444861	0.308369185890273	0.373202602544181	0.637668253908039	0.586168940427775	-0.0514993	21	44759044	R	II		IGR	opensea	IGR-opensea		rs532084966;rs187820583	16;2
cg10826175	-0.314182660283814	0.303436409894639	-7.37915129987264	0.000548896708394849	0.308369185890273	0.372239396774726	0.460527740036546	0.146345079752732	-0.314183	10	55016939	R	II		IGR	opensea	IGR-opensea		rs569536795;rs535328674;rs555249411	40;23;14
cg04570283	-0.0663773288238585	0.256590641656585	-7.37863849086953	0.000549083971869874	0.308369185890273	0.371871211161245	0.289779306068514	0.223401977244656	-0.0663773	14	82000256	F	I	SEL1L	TSS200	island	TSS200-island	chr14:81999751-82000434	rs542910316;rs17111849;rs181535986	39;44;48
cg08730434	-0.0490826030453506	0.711527660955364	-7.37714523404803	0.000549629694263521	0.308369185890273	0.370798944585742	0.736068962478039	0.686986359432689	-0.0490826	1	1878395	F	II		IGR	shelf	IGR-shelf	chr1:1874715-1875015	rs114982146;rs540830811	0;26
cg08981212	0.119468487323006	0.562175162927974	7.37689135709565	0.000549722538830238	0.308369185890273	0.370616621670212	0.502440919266471	0.621909406589477	0.119468	13	36270851	F	II	LINC00445	TSS1500	opensea	TSS1500-opensea
cg10402449	-0.0833347104207074	0.81104290100614	-7.37642325223034	0.000549893776256555	0.308369185890273	0.370280434076236	0.852710256216494	0.769375545795786	-0.0833347	18	61636784	F	II	SERPINB8	TSS1500	shore	TSS1500-shore	chr18:61637425-61637941
cg09130077	0.105496412779902	0.533036006154383	7.37277233627793	0.000551231466225611	0.308469944709951	0.36765767981756	0.480287799764432	0.585784212544334	0.105496	17	46810702	F	I		IGR	island	IGR-island	chr17:46810609-46810945	rs558579958;rs187789905	14;50
cg09930753	-0.0445506699644205	0.920574032856983	-7.37152171270738	0.000551690569964901	0.308469944709951	0.366758965025152	0.942849367839194	0.898298697874773	-0.0445507	12	96010754	R	II		IGR	opensea	IGR-opensea		rs554796060;rs573476228	47;44
cg25069618	0.0641801112254119	0.778655554528944	7.37045051821278	0.000552084161851794	0.308469944709951	0.365989073200679	0.746565498916238	0.81074561014165	0.0641801	15	81195797	F	II	CEMIP	Body	opensea	Body-opensea
cg24392753	0.081834351793535	0.689710627972959	7.37044088725983	0.00055208770207211	0.308469944709951	0.365982150725513	0.648793452076192	0.730627803869726	0.0818344	2	174025831	F	II	ZAK	Body	opensea	Body-opensea		rs139947559	1
cg08697797	-0.0726048526391433	0.825861684704016	-7.36884738208609	0.000552673821808	0.308469944709951	0.364836660825664	0.862164111023587	0.789559258384444	-0.0726049	2	234668834	F	II	UGT1A10	Body	opensea	Body-opensea		rs873478;rs34983651;rs3064744;rs8175347	36;46;47;47
cg16930745	-0.0441221217235184	0.529469300480749	-7.36875020913625	0.000552709587357168	0.308469944709951	0.364766800387267	0.551530361342508	0.50740823961899	-0.0441221	17	35172440	R	II		IGR	opensea	IGR-opensea		rs545002361	44
cg06323624	-0.143677097872027	0.619368182544809	-7.3654584394679	0.00055392276334643	0.308528260525625	0.362399726274399	0.691206731480823	0.547529633608795	-0.143677	16	30642532	F	II		IGR	shelf	IGR-shelf	chr16:30645692-30646125	rs545786423;rs377150786	20;23
cg05762744	-0.0775453342479406	0.818451614038617	-7.36472341460611	0.000554194081778126	0.308528260525625	0.361871038697235	0.857224281162588	0.779678946914647	-0.0775453	3	127860991	F	II		IGR	opensea	IGR-opensea		rs368885134;rs573594499;rs534135488	8;13;33
cg13790366	-0.0403703881423498	0.946685091237192	-7.36235828597935	0.000555068175609173	0.308528260525625	0.360169506663655	0.966870285308367	0.926499897166017	-0.0403704	19	54185944	F	II		IGR	opensea	IGR-opensea		rs117399578;rs7258457;rs7257490	5;19;28
cg14240829	-0.079139659691164	0.11009611163129	-7.36115259025636	0.000555514393399138	0.308528260525625	0.359301896197487	0.149665941476872	0.070526281785708	-0.0791397	17	13086394	R	II		IGR	opensea	IGR-opensea		rs546975207	11
cg19862877	-0.0581176284731891	0.256496847567548	-7.35961531503125	0.000556083936149991	0.308528260525625	0.358195484348482	0.285555661804143	0.227438033330953	-0.0581176	14	77294461	R	II	LRRC74A	Body	opensea	Body-opensea		rs540304334;rs553879632;rs115850444	28;18;17
cg21574186	-0.0931891132726885	0.187781406832589	-7.3586602634451	0.000556438116582457	0.308528260525625	0.35750799968697	0.234375963468933	0.141186850196245	-0.0931891	4	96445866	F	II	UNC5C	Body	opensea	Body-opensea		rs576447330	33
cg06855185	-0.160568663692633	0.816695293776313	-7.35760009117029	0.000556831590808062	0.308528260525625	0.356744744029423	0.896979625622629	0.736410961929997	-0.160569	11	12255244	F	II	MICAL2	Body	opensea	Body-opensea		rs7930902	33
cg25135233	0.0615843691152313	0.0462760203235078	7.3571942391527	0.000556982305796563	0.308528260525625	0.356452528654748	0.0154838357658922	0.0770682048811235	0.0615844	6	102266089	R	II	GRIK2	Body	opensea	Body-opensea		rs576036806;rs543553148;rs561340887	48;43;40
cg27383357	-0.0487358883116296	0.38972957908019	-7.35713525298661	0.00055700421455803	0.308528260525625	0.356410057040797	0.414097523236005	0.365361634924376	-0.0487359	12	69546994	F	II		IGR	opensea	IGR-opensea		rs367954864;rs146299419	24;41
cg26821104	-0.0519288161031008	0.606280251293759	-7.35619115147085	0.000557355012214686	0.308528260525625	0.35573023401883	0.63224465934531	0.580315843242209	-0.0519288	1	206855704	F	II		IGR	shelf	IGR-shelf	chr1:206858091-206859651	rs149424426	1
cg23724635	0.0725594627524485	0.754721875943195	7.35395913836253	0.000558185386963967	0.308528260525625	0.354122684333057	0.718442144566971	0.791001607319419	0.0725595	13	99174494	F	II	STK24	Body	opensea	Body-opensea		rs575034647;rs536103558	0;44
cg20266226	-0.110443341612631	0.374277076790974	-7.35240764658919	0.000558763442360662	0.308528260525625	0.353004985122417	0.429498747597289	0.319055405984658	-0.110443	11	3061319	F	II	CARS	Body	opensea	Body-opensea		rs562410326;rs532875196;rs550916948	13;14;15
cg09929819	-0.0715392010086625	0.578620392085453	-7.35149337062211	0.000559104412342658	0.308528260525625	0.35234623147367	0.614389992589785	0.542850791581122	-0.0715392	22	42311321	R	II		IGR	island	IGR-island	chr22:42310057-42311669	rs569200953;rs146504147	38;14
cg16168931	-0.111810907530337	0.886254812599244	-7.3509115131191	0.000559321537258706	0.308528260525625	0.351926950646207	0.942160266364413	0.830349358834076	-0.111811	5	130824010	F	II	RAPGEF6	Body	opensea	Body-opensea
cg00503707	-0.0807083061535493	0.876117196547431	-7.34920227079783	0.00055995992712793	0.308528260525625	0.35069510215392	0.916471349624206	0.835763043470657	-0.0807083	9	15333458	R	II		IGR	opensea	IGR-opensea		rs542672532;rs554488234;rs146646505	40;25;2
cg23820770	-0.0722657903690768	0.370035255871989	-7.34828758826155	0.000560301905479465	0.308528260525625	0.350035778240477	0.406168151056527	0.333902360687451	-0.0722658	2	71693579	R	I	DYSF	TSS1500	island	TSS1500-island	chr2:71693164-71694127
cg24733398	-0.0525137898963978	0.099103466913162	-7.34827087944031	0.000560308154793138	0.308528260525625	0.350023733407036	0.125360361861361	0.0728465719649631	-0.0525138	3	55237134	F	II		IGR	opensea	IGR-opensea		rs11442695;rs397701209;rs570550350;rs111474067	24;32;47;48
cg16583536	0.0896739783678498	0.848876997058774	7.3471595877784	0.000560723975682381	0.308528260525625	0.349222580905271	0.804040007874849	0.893713986242699	0.089674	1	22282684	R	II		IGR	opensea	IGR-opensea		rs147123712;rs528930956	11;1
cg17257718	-0.0521847158108086	0.516073952962715	-7.34351058808896	0.000562091898018473	0.308670557366538	0.346591121594839	0.542166310868119	0.489981595057311	-0.0521847	8	143312942	R	II	TSNARE1	Body	opensea	Body-opensea		rs531892581;rs550100755;rs4129585;rs532624868;rs547956849	39;17;11;3;2
cg14968445	0.0587542950743329	0.775520372375984	7.3418365527803	0.000562720762732328	0.308670557366538	0.345383476858852	0.746143224838818	0.804897519913151	0.0587543	3	120500228	F	II	GTF2E1	Body	opensea	Body-opensea		rs144661940;rs557186445	0;11
cg09751077	-0.0737670061550164	0.12901439941867	-7.33886284817202	0.000563839894025426	0.308670557366538	0.343237599370266	0.165897902496178	0.0921308963411617	-0.073767	14	22953289	R	II		IGR	opensea	IGR-opensea		rs145277055	1
cg00736683	-0.042039051800309	0.921836483760602	-7.33812181358829	0.000564119182854357	0.308670557366538	0.342702725358053	0.942856009660756	0.900816957860447	-0.0420391	16	19215961	R	II	SYT17	Body	opensea	Body-opensea		rs566608124;rs534431783	33;1
cg03187661	-0.056383664803085	0.851051201228472	-7.33770734649876	0.000564275462257659	0.308670557366538	0.342403542970717	0.879243033630015	0.82285936882693	-0.0563837	3	20080268	F	II	KAT2B	TSS1500	shore	TSS1500-shore	chr3:20081458-20082426
cg06992408	-0.0611792157235764	0.826349992167609	-7.335098810342	0.000565260205625194	0.308670557366538	0.340520201596722	0.856939600029397	0.795760384305821	-0.0611792	10	95198183	R	II	MYOF	Body	opensea	Body-opensea		rs556685899;rs10509658;rs76113285	46;33;7
cg12021443	-0.0957935454889128	0.835629289382766	-7.33295069658447	0.00056607264894205	0.308670557366538	0.338968796804953	0.883526062127222	0.78773251663831	-0.0957935	7	105698178	F	II		IGR	opensea	IGR-opensea		rs73719027	1
cg21178978	-0.0433626445226752	0.910653633989781	-7.33246227411092	0.00056625756738523	0.308670557366538	0.338615988585985	0.932334956251119	0.888972311728444	-0.0433626	1	231298610	R	II	TRIM67	TSS200	island	TSS200-island	chr1:231297812-231299777	rs541763225;rs115803098;rs530648579;rs139937344	41;36;15;1
cg24507667	0.073775117112912	0.216531843406176	7.3321693071713	0.00056636851966771	0.308670557366538	0.338404355307923	0.17964428484972	0.253419401962632	0.0737751	4	27225287	F	II	LOC101929199	Body	opensea	Body-opensea		rs552182771	0
cg18240463	0.121338364957043	0.767217010779934	7.33051733791492	0.000566994629882327	0.308670557366538	0.337210854304097	0.706547828301413	0.827886193258456	0.121338	1	3164415	F	II	PRDM16	Body	island	Body-island	chr1:3163969-3164643	rs540117203	44
cg17940858	0.0634902168061847	0.847999707181569	7.32972260242414	0.000567296130402841	0.308670557366538	0.336636588131433	0.816254598778477	0.879744815584662	0.0634902	1	65528997	R	II		IGR	shelf	IGR-shelf	chr1:65532161-65533212	rs544480756;rs562373298	2;1
cg23680242	-0.0848642647496791	0.818575916844056	-7.32894965742557	0.000567589544546239	0.308670557366538	0.336078009981106	0.861008049218896	0.776143784469216	-0.0848643	11	8833885	R	II	ST5	TSS1500	opensea	TSS1500-opensea		rs560899071	2
cg20271777	0.0756414922161652	0.569361093893523	7.32849922912186	0.000567760611645803	0.308670557366538	0.335752476300669	0.53154034778544	0.607181840001605	0.0756415	10	124403063	R	II	DMBT1	3'UTR	shore	3'UTR-shore	chr10:124402658-124402964	rs371823281;rs543564978	44;19
cg19936325	0.0443925125884665	0.629516175781043	7.32834420595523	0.000567819501509621	0.308670557366538	0.335640433454145	0.60731991948681	0.651712432075276	0.0443925	10	13344913	F	II		IGR	shore	IGR-shore	chr10:13344235-13344498	rs575899553;rs544997785	26;44
cg01951420	-0.0439017407921146	0.0823053923362298	-7.32791028152212	0.000567984377863287	0.308670557366538	0.335326802847187	0.104256262732287	0.0603545219401725	-0.0439017	3	121553821	F	I	IQCB1	5'UTR	island	5'UTR-island	chr3:121553820-121554236	rs72421117	32
cg16030593	-0.0372556421444876	0.89359156924339	-7.32625581902483	0.000568613531905331	0.308670557366538	0.334130831294745	0.912219390315634	0.874963748171146	-0.0372556	3	11254397	F	II	HRH1	5'UTR	opensea	5'UTR-opensea		rs138820873;rs575441950;rs542868913;rs188170294	3;19;23;37
cg13614229	-0.0509787748012	0.223607215450294	-7.32571339291471	0.000568819981916036	0.308670557366538	0.333738667772395	0.249096602850894	0.198117828049694	-0.0509788	12	131217218	R	I		IGR	opensea	IGR-opensea		rs560252875;rs532674142;rs144973442	39;14;13
cg18429723	0.0939451525910333	0.783673742146795	7.32355568000468	0.00056964208851176	0.308670557366538	0.332178406525066	0.736701165851278	0.830646318442311	0.0939452	2	110259780	F	II	SH3RF3	3'UTR	opensea	3'UTR-opensea		rs187675057;rs527543277	18;23
cg23575668	-0.0656177043351224	0.901543296604919	-7.32324225523703	0.000569761621798357	0.308670557366538	0.331951729505273	0.93435214877248	0.868734444437357	-0.0656177	22	21800832	F	I	HIC2	Body	island	Body-island	chr22:21800412-21801052
cg25732410	0.0381235547980291	0.943310626535581	7.32316879437179	0.000569789642404445	0.308670557366538	0.331898599328337	0.924248849136567	0.962372403934596	0.0381236	3	32885242	R	II	TRIM71	Body	opensea	Body-opensea		rs574473983	15
cg06751452	-0.0684471582233913	0.895606918184763	-7.3220540080753	0.000570215060197466	0.308670557366538	0.331092273154739	0.929830497296459	0.861383339073067	-0.0684472	17	41108553	R	II	AARSD1	Body	opensea	Body-opensea		rs140763120	14
cg01137760	-0.0700595822086605	0.599846340652213	-7.32058494960365	0.000570776241980705	0.308699249690787	0.33002952107312	0.634876131756543	0.564816549547882	-0.0700596	11	63796198	F	I	MACROD1	Body	opensea	Body-opensea		rs369937816;rs537736155	0;20
cg26251208	0.0363000873905072	0.910611944340588	7.31961418837102	0.00057114742905291	0.308699249690787	0.329327136529295	0.892461900645334	0.928761988035842	0.0363001	15	77933917	R	II		IGR	opensea	IGR-opensea		rs551940944	10
cg26278103	-0.065348110521665	0.554426058017203	-7.31395914509966	0.000573315365898631	0.30883688050539	0.325233704238634	0.587100113278036	0.521752002756371	-0.0653481	7	124404244	F	II	GPR37	1stExon	island	1stExon-island	chr7:124404174-124404432
cg10188286	-0.0632027323482248	0.618011778561553	-7.31365535141401	0.000573432102093445	0.30883688050539	0.325013715454511	0.649613144735666	0.586410412387441	-0.0632027	16	74141666	R	II		IGR	opensea	IGR-opensea		rs74756000	16
cg14441948	-0.0731085380021985	0.679291414821455	-7.31108818090534	0.000574419680213013	0.30883688050539	0.323154376820725	0.715845683822554	0.642737145820356	-0.0731085	4	99125084	F	II		IGR	opensea	IGR-opensea		rs528877408	42
cg19678433	-0.0725236911371483	0.0952583818528584	-7.31088885308389	0.000574496444054821	0.30883688050539	0.323009982305411	0.131520227421433	0.0589965362842842	-0.0725237	10	25725119	F	II	GPR158	Body	opensea	Body-opensea		rs115795842;rs112839287;rs531466742;rs141741525	1;9;20;34
cg07242860	0.0853052331410018	0.305082534169916	7.3104425146297	0.000574668378656301	0.30883688050539	0.322686637773459	0.262429917599416	0.347735150740417	0.0853052	5	140739522	F	II	PCDHGA4	Body	shore	Body-shore	chr5:140741174-140741738	rs551893441	51
cg09055509	-0.0497123987429408	0.0518055303266255	-7.30986396184847	0.0005748913334929	0.30883688050539	0.322267483912344	0.0766617296980959	0.0269493309551551	-0.0497124	13	81161011	F	II		IGR	opensea	IGR-opensea
cg10467038	-0.06947102286313	0.155055601780673	-7.30842876122726	0.000575444849629532	0.30883688050539	0.32122756228141	0.189791113212238	0.120320090349108	-0.069471	16	10344904	F	II		IGR	shore	IGR-shore	chr16:10346036-10346265	rs187498842;rs147702841;rs533218190	0;8;34
cg06330913	-0.0544413374500277	0.713676805022629	-7.30842291121374	0.000575447107091908	0.30883688050539	0.321223323060733	0.740897473747643	0.686456136297616	-0.0544413	11	61873013	R	II		IGR	opensea	IGR-opensea		rs563889980;rs144051120	20;1
cg09241022	0.0861020216897398	0.564447873480475	7.30711488066376	0.000575952123946129	0.30883688050539	0.320275374939748	0.521396862635605	0.607498884325345	0.086102	14	29254530	F	I	C14orf23	Body	island	Body-island	chr14:29254365-29255069	rs151015313;rs548074506	1;33
cg16420247	-0.0527007578174571	0.414002314353192	-7.30695512517855	0.000576013839459985	0.30883688050539	0.320159586717811	0.440352693261921	0.387651935444464	-0.0527008	2	10442859	R	I	HPCAL1	TSS1500	island	TSS1500-island	chr2:10442308-10444509	rs575603958;rs372817729;rs561222185	43;6;2
cg23600194	-0.0492618283059048	0.913522046851887	-7.30399123992225	0.000577160232294795	0.30883688050539	0.318010968655549	0.938152961004839	0.888891132698935	-0.0492618	1	203468932	R	II	OPTC	Body	opensea	Body-opensea		rs114294638;rs201150589;rs150633473;rs573018317	39;20;2;1
cg15460176	-0.133281563633875	0.47300006303688	-7.30359639192257	0.000577313156260174	0.30883688050539	0.31772466708949	0.539640844853818	0.406359281219943	-0.133282	1	25455053	F	II		IGR	opensea	IGR-opensea		rs574649931;rs540415143	1;34
cg26059988	-0.0449979855538941	0.806291636164852	-7.3019904148363	0.000577935638204995	0.30883688050539	0.316560030879302	0.828790628941799	0.783792643387905	-0.044998	6	110319716	R	II		IGR	opensea	IGR-opensea		rs74754103;rs558692304;rs146415803	34;23;17
cg24332767	-0.048660789547847	0.785489895153156	-7.3019628937005	0.000577946312342486	0.30883688050539	0.316540070721693	0.809820289927079	0.761159500379232	-0.0486608	3	184871524	F	II	C3orf70	TSS1500	island	TSS1500-island	chr3:184870185-184871525	rs578190574	43
cg01929505	-0.0552870096563559	0.605320553526545	-7.30001709682055	0.000578701580430415	0.30883688050539	0.315128666219294	0.632964058354723	0.577677048698367	-0.055287	21	45231023	F	II	AATBC	Body	opensea	Body-opensea		rs545480702	39
cg16791057	0.165071629870403	0.716029380674108	7.29769403710718	0.000579604800325277	0.30883688050539	0.313443136754835	0.633493565738906	0.798565195609309	0.165072	2	18058965	F	II	KCNS3	TSS1500	shore	TSS1500-shore	chr2:18059493-18060920	rs563954798;rs529501596	0;15
cg23731331	-0.0771987921284458	0.787288813705375	-7.29751473429682	0.000579674583036442	0.30883688050539	0.31331301959383	0.825888209769598	0.748689417641152	-0.0771988	11	9972286	F	II	SBF2	Body	opensea	Body-opensea		rs572814664	34
cg00538370	0.0476248910783886	0.523746890770389	7.29733489612927	0.000579744583996699	0.30883688050539	0.313182510848534	0.499934445231194	0.547559336309583	0.0476249	2	8823090	R	II	ID2	3'UTR	shore	3'UTR-shore	chr2:8821990-8822739	rs564886395;rs527701869;rs200036190;rs533546964	41;15;6;4
cg06800652	-0.0948338230086559	0.183475548783528	-7.29676248006875	0.000579967459598172	0.30883688050539	0.312767087354359	0.230892460287856	0.1360586372792	-0.0948338	10	5888351	F	II		IGR	opensea	IGR-opensea		rs116782159	48
cg02849401	-0.0878023704308255	0.401341040767615	-7.29490355748831	0.000580691941755142	0.30883688050539	0.311417782651213	0.445242225983028	0.357439855552203	-0.0878024	11	19668740	F	II	NAV2	Body	opensea	Body-opensea		rs140189441;rs535919919;rs553148969;rs141560468	0;3;4;39
cg11828709	0.057893917139003	0.824360257154255	7.29387117381238	0.000581094753223551	0.30883688050539	0.310668281168256	0.795413298584753	0.853307215723756	0.0578939	11	34206340	F	II	ABTB2	Body	opensea	Body-opensea		rs533834644;rs554039307;rs573517832	0;4;7
cg16003049	-0.115349548469158	0.471211285763989	-7.29069151013715	0.000582337441761553	0.30883688050539	0.308359233204839	0.528886059998568	0.41353651152941	-0.11535	11	2190134	R	II	TH	Body	shore	Body-shore	chr11:2187488-2188245	rs564926789;rs577305394	24;12
cg22222104	-0.0342646638636227	0.131299122510221	-7.29054982738866	0.000582392887228737	0.30883688050539	0.308256321758002	0.148431454442032	0.114166790578409	-0.0342647	2	210693843	F	II	UNC80	Body	opensea	Body-opensea
cg08322978	0.0478650406552097	0.53271340500214	7.28871043448335	0.000583113268686499	0.30883688050539	0.306920102102183	0.508780884674535	0.556645925329745	0.047865	7	180140	R	I		IGR	shore	IGR-shore	chr7:178517-179127	rs115994063;rs533307950	46;1
cg03088164	0.144872002416944	0.893579990721756	7.28737442270781	0.000583637160458318	0.30883688050539	0.305949358758587	0.821143989513283	0.966015991930228	0.144872	12	77717560	F	II		IGR	shore	IGR-shore	chr12:77718453-77719440
cg08368905	-0.0944124380102442	0.638265827424293	-7.28720844736443	0.000583702283077582	0.30883688050539	0.305828749497769	0.685472046429416	0.591059608419171	-0.0944124	1	10441146	R	II	KIF1B	3'UTR	opensea	3'UTR-opensea		rs547231946	2
cg15667081	0.0713059587575839	0.0545695717951616	7.28571374664176	0.000584289132594369	0.30883688050539	0.304742476934994	0.0189165924163697	0.0902225511739536	0.071306	16	10823752	F	II		IGR	opensea	IGR-opensea		rs111720674;rs12051411;rs116403975;rs544024621;rs554406641	1;17;27;40;50
cg17501774	-0.094728594947567	0.920616216857355	-7.28533959902962	0.000584436138678382	0.30883688050539	0.304470531995109	0.967980514331138	0.873251919383571	-0.0947286	1	120174801	F	II	ZNF697	5'UTR	opensea	5'UTR-opensea		rs587746122	38
cg17423111	-0.0907678941630422	0.280877135791578	-7.28512874048293	0.000584519006069949	0.30883688050539	0.30431726595316	0.326261082873099	0.235493188710057	-0.0907679	12	48774756	F	II		IGR	opensea	IGR-opensea		rs184308132	19
cg05830489	0.0810949378577064	0.809334795364151	7.28339479732482	0.000585200968188491	0.30883688050539	0.303056759115258	0.768787326435298	0.849882264293005	0.0810949	9	95362451	R	II	CENPP	TSS200	opensea	TSS200-opensea		rs543054505	2
cg06844984	-0.0750977928138032	0.0914120162226226	-7.28170297361231	0.000585867263852365	0.30883688050539	0.301826593935257	0.128960912629524	0.053863119815721	-0.0750978	16	7568053	R	II	A2BP1	Body	shore	Body-shore	chr16:7568195-7568413	rs575792895;rs543253735	41;15
cg02455392	0.0505485248024365	0.665852116474683	7.28166678523771	0.000585881525732946	0.30883688050539	0.301800277514539	0.640577854073465	0.691126378875901	0.0505485	1	232514215	R	II		IGR	opensea	IGR-opensea		rs577118285	1
cg25162047	-0.105498388123171	0.823402252309211	-7.27973949738571	0.000586641660466912	0.30883688050539	0.300398560035983	0.876151446370797	0.770653058247626	-0.105498	11	77758007	F	II	NDUFC2-KCTD14	Body	opensea	Body-opensea		rs548257502	2
cg23227793	0.0536641318473783	0.509052045582826	7.27911916142126	0.000586886570865162	0.30883688050539	0.299947313651217	0.482219979659137	0.535884111506516	0.0536641	16	54200240	R	II		IGR	opensea	IGR-opensea		rs377188243;rs12447727;rs576791901;rs541048966	30;28;20;2
cg12957442	-0.104092699017848	0.142926769527513	-7.27645910293026	0.000587938129363807	0.30883688050539	0.298011908898576	0.194973119036437	0.0908804200185886	-0.104093	19	52049989	F	II		IGR	opensea	IGR-opensea
cg03671106	-0.100048242128285	0.715062006752416	-7.27512201291664	0.000588467533881586	0.30883688050539	0.297038813065122	0.765086127816559	0.665037885688274	-0.100048	3	4440283	R	II	SUMF1	Body	opensea	Body-opensea		rs545047303;rs565397255	48;1
cg12990639	0.0726754302910465	0.617295841008894	7.27446859510891	0.000588726449965234	0.30883688050539	0.296563211928601	0.580958125863371	0.653633556154418	0.0726754	2	119471314	R	II		IGR	opensea	IGR-opensea		rs552749342	30
cg01008854	-0.0631786520241454	0.237602991172622	-7.27137153641111	0.000589955474018639	0.30883688050539	0.294308408581676	0.269192317184694	0.206013665160549	-0.0631787	12	111126998	F	I	HVCN1	TSS200	island	TSS200-island	chr12:111126611-111127347
cg18107425	-0.0322585566716591	0.896836351873123	-7.26960507177882	0.000590657817461981	0.30883688050539	0.293021927648247	0.912965630208953	0.880707073537294	-0.0322586	15	90319432	R	II	MESP2	TSS200	shore	TSS200-shore	chr15:90319583-90320476
cg01400040	-0.14315139527594	0.170396641417393	-7.26607251011689	0.00059206530026132	0.30883688050539	0.290448334914944	0.241972339055364	0.0988209437794235	-0.143151	15	61091220	R	II	RORA	Body	opensea	Body-opensea
cg12854902	-0.0373082575499272	0.0810948862495412	-7.26539445827239	0.000592335906802081	0.30883688050539	0.289954213712158	0.0997490150245048	0.0624407574745776	-0.0373083	16	71843438	F	II	AP1G1	TSS1500	shore	TSS1500-shore	chr16:71841923-71843101	rs185534885;rs149050441;rs188731111;rs535404526	10;25;29;50
cg13756768	-0.0983562336936699	0.778338425639644	-7.25880185845355	0.000594974546615571	0.30883688050539	0.285147641569371	0.827516542486479	0.729160308792809	-0.0983562	10	102447491	F	I		IGR	opensea	IGR-opensea		rs562757278;rs572755557;rs540201384	4;29;37
cg02288791	0.0932030586935754	0.714234481668145	7.25867844684522	0.000595024072426287	0.30883688050539	0.285057624049181	0.667632952321357	0.760836011014932	0.0932031	20	33811367	R	II		IGR	shelf	IGR-shelf	chr20:33814545-33815131	rs147749386;rs115957212	17;12
cg24847939	-0.0520087759046587	0.826771435718571	-7.25836894467876	0.000595148298739522	0.30883688050539	0.284831863983471	0.852775823670901	0.800767047766242	-0.0520088	X	13108638	R	II		IGR	opensea	IGR-opensea
cg07666195	-0.0493811516196054	0.151764708154065	-7.25806044751589	0.000595272151923621	0.30883688050539	0.284606827827345	0.176455283963868	0.127074132344263	-0.0493812	16	619825	R	I	PIGQ	TSS200	island	TSS200-island	chr16:619805-620195	rs151205874	4
cg06354046	0.0750779487875287	0.7593730693881	7.25778221391984	0.000595383881024634	0.30883688050539	0.284403859862292	0.721834094994336	0.796912043781865	0.0750779	21	47558593	F	II	FTCD	Body	opensea	Body-opensea		rs370432703;rs534467841;rs558891006;rs577319493;rs544813975	1;19;20;31;38
cg00300822	-0.0779396251981627	0.6271313270322	-7.25757122979852	0.000595468621423008	0.30883688050539	0.284249944591798	0.666101139631281	0.588161514433118	-0.0779396	16	30075511	R	II	ALDOA	TSS200	shore	TSS200-shore	chr16:30076310-30077872
cg14187204	-0.0673362742164172	0.0787597164290368	-7.25456002499039	0.000596679594320416	0.30883688050539	0.28205277026307	0.112427853537245	0.0450915793208282	-0.0673363	20	18269147	R	I	ZNF133	1stExon	island	1stExon-island	chr20:18268544-18269405	rs553123559	14
cg04836087	0.0418958697149228	0.88286581983186	7.25192899799056	0.000597740040114545	0.30883688050539	0.280132284338396	0.861917884974399	0.903813754689322	0.0418959	21	44595101	F	II		IGR	shore	IGR-shore	chr21:44592719-44593643	rs182917243;rs138004962	0;25
cg01097768	0.0490577077568525	0.701655192957358	7.2497433479843	0.000598622655067214	0.30883688050539	0.278536388955316	0.677126339078932	0.726184046835784	0.0490577	5	378854	R	II	AHRR	Body	opensea	Body-opensea		rs549221627;rs567434850	21;1
cg22530111	-0.0703842999455494	0.894626354466138	-7.24830939996788	0.000599202545629899	0.30883688050539	0.27748911355234	0.929818504438912	0.859434204493363	-0.0703843	1	233241601	F	II	PCNXL2	Body	opensea	Body-opensea		rs566513741	34
cg22847391	-0.0353137690225409	0.45138216973642	-7.24685576732394	0.00059979106885457	0.30883688050539	0.276427259335219	0.469039054247691	0.43372528522515	-0.0353138	5	172710766	R	II		IGR	island	IGR-island	chr5:172710765-172711062	rs4505973	24
cg25225073	-0.139252143057749	0.174878820282261	-7.24473117821087	0.000600652457300665	0.30883688050539	0.274874916251784	0.244504891811135	0.105252748753386	-0.139252	14	90528983	F	II	KCNK13	Body	shore	Body-shore	chr14:90526696-90528951	rs41286552	45
cg11346282	-0.051480771345242	0.0740620961289875	-7.24120938638065	0.000602083520382527	0.30883688050539	0.272300740152838	0.0998024818016085	0.0483217104563666	-0.0514808	2	39638942	F	II	MAP4K3	Body	opensea	Body-opensea		rs545925765	34
cg02838553	-0.0557545345064351	0.541042648799584	-7.24027526261106	0.000602463767376518	0.30883688050539	0.271617762174373	0.568919916052802	0.513165381546367	-0.0557545	19	48971524	F	II	CYTH2	TSS1500	shore	TSS1500-shore	chr19:48972225-48973157	rs554222673	20
cg01498127	-0.0909280316408237	0.308425632778849	-7.23936445696741	0.000602834793478455	0.30883688050539	0.270951751986985	0.353889648599261	0.262961616958438	-0.090928	16	66510498	F	II	BEAN1-AS1	TSS200	opensea	TSS200-opensea		rs542218404	31
cg26392521	-0.0836042401620625	0.273727567831992	-7.23913238465129	0.000602929373346572	0.30883688050539	0.270782040493449	0.315529687913023	0.231925447750961	-0.0836042	3	30939233	R	II		IGR	shelf	IGR-shelf	chr3:30936047-30936265	rs535718849;rs59465046;rs575383017;rs59855405	42;38;32;8
cg12846784	-0.0415467533998632	0.425605472081665	-7.23876818847023	0.000603077834676363	0.30883688050539	0.270515698038498	0.446378848781597	0.404832095381733	-0.0415468	8	53195495	F	II	ST18	5'UTR	opensea	5'UTR-opensea		rs73679033;rs114416325	0;13
cg05691158	-0.161664655776149	0.323349989251888	-7.23772875223302	0.000603501787310826	0.30883688050539	0.269755471369209	0.404182317139963	0.242517661363814	-0.161665	12	77668964	R	II		IGR	opensea	IGR-opensea		rs78632455	1
cg13714791	-0.0977037116104471	0.111706648483183	-7.23687768493459	0.000603849170422304	0.30883688050539	0.269132936981634	0.160558504288407	0.0628547926779596	-0.0977037	9	137694578	R	II	COL5A1	Body	shore	Body-shore	chr9:137692944-137693278	rs559577390;rs541690245;rs184616156;rs564574815	31;25;16;1
cg16249827	-0.0694979468007375	0.915967389003762	-7.23676197628006	0.000603896417723624	0.30883688050539	0.269048293600838	0.950716362404131	0.881218415603393	-0.0694979	19	11153168	F	II	SMARCA4	Body	shore	Body-shore	chr19:11151870-11152157	rs572948713	10
cg25162928	-0.078169088385824	0.177444225549426	-7.23632237515175	0.000604075959506657	0.30883688050539	0.268726704089028	0.216528769742338	0.138359681356515	-0.0781691	X	94574277	F	II		IGR	opensea	IGR-opensea
cg03256310	0.0409130014433966	0.151897915860361	7.23436051633993	0.000604877984421605	0.30883688050539	0.26729128182388	0.131441415138663	0.17235441658206	0.040913	6	31371749	F	I	MICA	Body	island	Body-island	chr6:31370915-31371917	rs558280617;rs573505172	26;33
cg15642885	-0.0633302879150859	0.472961972404437	-7.23411289802041	0.00060497930161874	0.30883688050539	0.267110081884463	0.50462711636198	0.441296828446894	-0.0633303	8	56756852	F	II		IGR	opensea	IGR-opensea
cg27532360	0.0513962187011574	0.769623066238506	7.23270297242565	0.000605556575583248	0.30883688050539	0.266078226111635	0.743924956887928	0.795321175589085	0.0513962	17	42452994	R	II	ITGA2B	Body	opensea	Body-opensea		rs573974230	35
cg25616600	-0.0777318637293724	0.891002867753757	-7.23095966392434	0.000606271241319003	0.30883688050539	0.26480211799673	0.929868799618443	0.85213693588907	-0.0777319	13	31392489	F	II		IGR	opensea	IGR-opensea		rs577543687;rs11840565;rs74043568	0;11;48
cg20173976	-0.0739959284799847	0.864377711489502	-7.22983243769347	0.000606733871654995	0.30883688050539	0.263976827914124	0.901375675729494	0.827379747249509	-0.0739959	18	55568547	F	II		IGR	opensea	IGR-opensea
cg10249375	0.0894573478302287	0.221169870213428	7.22969632171875	0.000606789763659593	0.30883688050539	0.263877163327995	0.176441196298314	0.265898544128542	0.0894573	1	63795934	F	I		IGR	island	IGR-island	chr1:63795363-63796140	rs75284175;rs570621857;rs111603945	27;47;51
cg21969816	0.0545162351299671	0.853735968430999	7.22753036457881	0.000607679962514387	0.30883688050539	0.262291000916237	0.826477850866015	0.880994085995983	0.0545162	3	20097499	F	II	KAT2B	Body	opensea	Body-opensea		rs74491806;rs576004720;rs149867259;rs565230353;rs145866875	0;1;17;26;50
cg06895683	0.0863702009717393	0.626541169861928	7.22751884405542	0.000607684701489537	0.30883688050539	0.26228256305349	0.583356069376058	0.669726270347798	0.0863702	2	239406119	R	II		IGR	opensea	IGR-opensea		rs574206874;rs141305747	21;2
cg05271197	-0.0557129192984748	0.90572032776814	-7.22645264557394	0.000608123470522939	0.30883688050539	0.261501602282851	0.933576787417377	0.877863868118902	-0.0557129	8	107280998	R	II	OXR1	TSS1500	shore	TSS1500-shore	chr8:107282031-107283876	rs534897843;rs553196372	43;38
cg07849278	-0.0566555395392953	0.704532075857025	-7.22562514763876	0.000608464263866045	0.30883688050539	0.260895407218046	0.732859845626673	0.676204306087378	-0.0566555	5	169532400	F	II	FOXI1	TSS1500	shore	TSS1500-shore	chr5:169533080-169533534	rs569176719	17
cg10577168	-0.0444796158036129	0.8807645633287	-7.22500139167376	0.000608721296912739	0.30883688050539	0.260438422351078	0.903004371230507	0.858524755426894	-0.0444796	1	245039085	R	II		IGR	opensea	IGR-opensea		rs549648076;rs547291380;rs570384511	41;35;34
cg09965661	0.0334822911881777	0.940083708582812	7.22455792006889	0.000608904117028274	0.30883688050539	0.260113497043405	0.923342562988723	0.956824854176901	0.0334823	3	194024725	R	II	LINC00887	Body	opensea	Body-opensea		rs533534056;rs149858356	37;1
cg25581027	-0.110412083039608	0.308532152615556	-7.22426229603868	0.000609026023080069	0.30883688050539	0.259896886966324	0.36373819413536	0.253326111095752	-0.110412	4	18939642	R	II		IGR	opensea	IGR-opensea		rs565699154;rs539479249;rs558411373	49;48;15
cg00299047	0.046479453620372	0.89349042020945	7.22145468621546	0.000610185220063885	0.30883688050539	0.25783926917544	0.870250693399264	0.916730147019635	0.0464795	19	2252069	R	II	AMH	3'UTR	island	3'UTR-island	chr19:2250560-2253959	rs572031986;rs145442747;rs557878429;rs576216635	50;21;11;10
cg22740700	-0.0856602729793556	0.876367168695532	-7.2198310345381	0.000610856768272617	0.30883688050539	0.256648992416898	0.91919730518521	0.833537032205854	-0.0856603	15	35047199	F	I	GJD2	TSS1500	island	TSS1500-island	chr15:35046443-35047480	rs547611130	4
cg25464950	-0.0595427173735608	0.0652215159409373	-7.21961134223027	0.000610947700321891	0.30883688050539	0.25648791938642	0.0949928746277176	0.0354501572541569	-0.0595427	11	68600521	R	II	CPT1A	5'UTR	opensea	5'UTR-opensea
cg10055154	-0.0978091465248626	0.213478183398262	-7.21895792930455	0.000611218245879587	0.30883688050539	0.256008825362785	0.262382756660693	0.16457361013583	-0.0978091	10	73622520	F	II		IGR	opensea	IGR-opensea		rs565756466;rs115266822;rs146472781	1;6;13
cg10425885	-0.0600195807473481	0.119557297242822	-7.21692767423892	0.000612059769170095	0.30883688050539	0.254519942106023	0.149567087616496	0.0895475068691479	-0.0600196	11	2458734	F	II		IGR	opensea	IGR-opensea
cg27186420	-0.11443610881699	0.893555807776458	-7.21680118876782	0.000612112241229702	0.30883688050539	0.254427171033562	0.950773862184953	0.836337753367963	-0.114436	16	69975590	R	II	WWP2	3'UTR	opensea	3'UTR-opensea		rs144809409;rs144802638	45;1
cg27163632	0.056192114996282	0.931714239982853	7.21529843217741	0.000612736058183003	0.30883688050539	0.253324851929095	0.903618182484712	0.959810297480995	0.0561921	3	193581680	F	II		IGR	opensea	IGR-opensea		rs552130730;rs545608836;rs2630241	0;1;48
cg03983589	-0.0492852841003658	0.086125827013628	-7.21421348937503	0.000613186897492728	0.30883688050539	0.252528876239611	0.110768469063811	0.0614831849634451	-0.0492853	16	23313934	R	II	SCNN1B	5'UTR	island	5'UTR-island	chr16:23313239-23313946
cg09853822	-0.0581120822244904	0.772400745024326	-7.21390363601724	0.000613315725940846	0.30883688050539	0.252301529253847	0.801456786136571	0.743344703912081	-0.0581121	17	4712456	F	II	PLD2	Body	shore	Body-shore	chr17:4710014-4710960	rs141836960;rs535599375;rs200582252;rs200170253	0;20;23;48
cg19695334	-0.0621215672807259	0.101525551006162	-7.21327218670464	0.000613578363288813	0.30883688050539	0.251838190627531	0.132586334646525	0.0704647673657993	-0.0621216	6	33393897	R	II	SYNGAP1	Body	island	Body-island	chr6:33393592-33393908	rs574055032	32
cg22019242	0.0943502901079961	0.81098169756129	7.21126387968306	0.000614414550780497	0.30883688050539	0.250364297844588	0.763806552507292	0.858156842615288	0.0943503	14	73702950	F	II	PAPLN	TSS1500	shore	TSS1500-shore	chr14:73704054-73705106	rs76673848;rs183965404;rs543317622	21;44;49
cg06477559	-0.133237205195589	0.341293129028811	-7.21047495424496	0.000614743396540713	0.30883688050539	0.24978519987561	0.407911731626605	0.274674526431016	-0.133237	6	147828624	F	II	SAMD5	TSS1500	shore	TSS1500-shore	chr6:147827913-147828120	rs542543131;rs562118872	1;44
cg03175302	-0.100251131078471	0.0773470465349055	-7.2099070109022	0.000614980258602184	0.30883688050539	0.249368272849525	0.127472612074141	0.0272214809956699	-0.100251	5	106806075	F	II	EFNA5	Body	opensea	Body-opensea
cg08744533	-0.0429651537591605	0.924979798013998	-7.20670297427014	0.000616318514811839	0.30883688050539	0.247015603989367	0.946462374893578	0.903497221134417	-0.0429652	3	141649834	R	II		IGR	opensea	IGR-opensea
cg25719634	0.0756757907387893	0.783268633906845	7.20576727142089	0.000616709981168912	0.30883688050539	0.246328345454173	0.74543073853745	0.82110652927624	0.0756758	13	107069188	F	II		IGR	opensea	IGR-opensea
cg25344734	-0.0515102434015172	0.138057209484352	-7.20566813948211	0.000616751471681014	0.30883688050539	0.246255529674391	0.163812331185111	0.112302087783594	-0.0515102	11	13030643	R	II	RASSF10	TSS200	island	TSS200-island	chr11:13030330-13032584	rs532167103	38
cg14477246	-0.0550425733830751	0.278325572270815	-7.2038603336105	0.000617508681753386	0.30883688050539	0.244927467345902	0.305846858962352	0.250804285579277	-0.0550426	20	43327183	F	II		IGR	opensea	IGR-opensea		rs190757025	24
cg25363080	0.182979243728456	0.819372742856826	7.20336186513979	0.000617717659774945	0.30883688050539	0.244561223288118	0.727883120992598	0.910862364721054	0.182979	5	81452987	R	II	ATG10	Body	opensea	Body-opensea		rs553023924	25
cg11183875	0.0713993094358669	0.860975430828701	7.19995044725412	0.000619150089999441	0.30883688050539	0.2420540744827	0.825275776110768	0.896675085546635	0.0713993	2	38341436	F	II		IGR	opensea	IGR-opensea		rs190128911	15
cg25378865	-0.0993419533598567	0.196521287296807	-7.19952308545784	0.00061932981042817	0.30883688050539	0.241739914301006	0.246192263976736	0.146850310616879	-0.099342	1	159929700	F	II	LINC01133	TSS1500	opensea	TSS1500-opensea		rs183002697;rs188073009;rs139193156	6;16;32
cg23065934	0.06774178695741	0.76180754251417	7.19910476973506	0.000619505785880992	0.30883688050539	0.241432386825587	0.727936649035465	0.795678435992875	0.0677418	5	16180266	R	I	MARCH11	TSS1500	island	TSS1500-island	chr5:16179064-16180420
cg03296910	-0.107174249203964	0.82108565065769	-7.19845666389428	0.000619778544294059	0.30883688050539	0.240955894068926	0.874672775259672	0.767498526055708	-0.107174	6	76309300	F	II		IGR	shelf	IGR-shelf	chr6:76311330-76312563	rs555903217;rs182872555	23;47
cg23966736	-0.0771392671108345	0.435349320311639	-7.19700841330826	0.000620388556194204	0.30883688050539	0.239890980644946	0.473918953867056	0.396779686756221	-0.0771393	4	41614783	F	II	LIMCH1	TSS200	opensea	TSS200-opensea		rs7659186	20
cg17808631	-0.0596667443497876	0.704033101687884	-7.19514669714022	0.000621173756200056	0.30883688050539	0.238521741996939	0.733866473862777	0.67419972951299	-0.0596667	8	101662628	R	II	SNX31	TSS1500	shore	TSS1500-shore	chr8:101661671-101662022	rs192809988	43
cg05904338	-0.0623442746442126	0.247357891290531	-7.19273253994529	0.000622193689452945	0.30883688050539	0.23674569654871	0.278530028612637	0.216185753968425	-0.0623443	2	23546218	R	II		IGR	opensea	IGR-opensea		rs142069434	15
cg23305948	-0.212720507814465	0.450869373560728	-7.19161282065754	0.000622667414656635	0.30883688050539	0.235921749639292	0.557229627467961	0.344509119653496	-0.212721	8	4691180	R	II	CSMD1	Body	opensea	Body-opensea		rs570767829;rs141287474	28;25
cg27279244	-0.124428341159076	0.689300075659505	-7.18888002220257	0.000623825369040307	0.30883688050539	0.233910303607863	0.751514246239043	0.627085905079967	-0.124428	8	125483419	R	II		IGR	shelf	IGR-shelf	chr8:125486521-125487622	rs550486129;rs570642688	13;2
cg13916013	0.124442455692236	0.537813935717511	7.18770323913676	0.00062432477834782	0.30883688050539	0.233043921353348	0.475592707871393	0.600035163563629	0.124442	3	155690952	R	II		IGR	opensea	IGR-opensea		rs529605625;rs148831798;rs190106427	47;4;2
cg00786618	-0.0463789230080074	0.852056566437609	-7.18696134976855	0.000624639866004746	0.30883688050539	0.232497651251951	0.875246027941613	0.828867104933606	-0.0463789	1	62119764	R	II		IGR	shore	IGR-shore	chr1:62119874-62120093	rs531703256;rs550320021	2;1
cg14952920	-0.0376368177354094	0.942252141167628	-7.18695650075392	0.000624641926041484	0.30883688050539	0.232494080635174	0.961070550035332	0.923433732299923	-0.0376368	9	138379838	R	II	KIAA0649	Body	island	Body-island	chr9:138379837-138380067	rs138318563;rs149647500	31;1
cg16449721	-0.0370200754891679	0.385016119127893	-7.18543593940107	0.000625288308353621	0.30883688050539	0.231374288167546	0.403526156872477	0.366506081383309	-0.0370201	15	95836203	F	II	LINC01197	Body	opensea	Body-opensea		rs575955977	29
cg02785754	-0.0475364558009194	0.851984161223879	-7.1842325761007	0.00062580040717122	0.30883688050539	0.230487931215149	0.875752389124338	0.828215933323419	-0.0475365	7	138726704	F	II		IGR	opensea	IGR-opensea		rs144948920;rs73732150;rs139468035	0;1;31
cg15252445	0.0636680814715564	0.502035279132315	7.18247080435446	0.000626551026969826	0.30883688050539	0.22919001465267	0.470201238396537	0.533869319868094	0.0636681	12	66581866	R	II	IRAK3	TSS1500	shore	TSS1500-shore	chr12:66582695-66583345	rs149549340	43
cg05244019	-0.0603569590787328	0.518325912742596	-7.18135800586476	0.000627025689142392	0.30883688050539	0.228370047787776	0.548504392281963	0.48814743320323	-0.060357	11	69591555	R	II	FGF4	TSS1500	shore	TSS1500-shore	chr11:69588826-69590546	rs113884542;rs549006317;rs567103866;rs534994451;rs188192539	41;41;17;2;1
cg16911576	-0.113992741756296	0.748706247552163	-7.18093511047598	0.000627206184890828	0.30883688050539	0.228058405145867	0.805702618430311	0.691709876674015	-0.113993	11	1957494	R	II	TNNT3	Body	shore	Body-shore	chr11:1958934-1959247	rs201632854;rs200622467;rs376210997	34;2;1
cg01246716	-0.0464226500830832	0.140814459480803	-7.18041212505297	0.00062742948422489	0.30883688050539	0.227672979412075	0.164025784522345	0.117603134439262	-0.0464227	6	114176300	F	I		IGR	shelf	IGR-shelf	chr6:114179734-114181226	rs7747961;rs540237440	36;51
cg09614349	-0.0343233794014161	0.931069975726269	-7.17977013644949	0.000627703721784952	0.30883688050539	0.227199815145953	0.948231665426977	0.913908286025561	-0.0343234	10	3433533	R	II		IGR	opensea	IGR-opensea		rs144872931;rs568089843	51;30
cg26862706	-0.0897703527772823	0.87577037129287	-7.1784584458014	0.000628264472016759	0.30883688050539	0.226232935942425	0.920655547681511	0.830885194904229	-0.0897704	11	120403285	R	II		IGR	opensea	IGR-opensea		rs544114596;rs142435474;rs151143854;rs139007539;rs374687784	40;27;26;10;2
cg01531495	-0.0514982733754944	0.0637696658797964	-7.17730089824761	0.000628759813427244	0.30883688050539	0.225379539863688	0.0895188025675435	0.0380205291920492	-0.0514983	13	76123901	R	I	UCHL3	TSS200	island	TSS200-island	chr13:76123438-76124268	rs531040642	45
cg23598115	0.0616323995476612	0.107409048515559	7.17700990343902	0.000628884408820951	0.30883688050539	0.225164984834921	0.0765928487417279	0.138225248289389	0.0616324	1	213681300	F	II		IGR	opensea	IGR-opensea		rs540181759	36
cg01444149	0.0618996673868126	0.902766217970923	7.17683195381893	0.000628960615855356	0.30883688050539	0.225033775719426	0.871816384277517	0.933716051664329	0.0618997	8	33338897	F	II		IGR	shelf	IGR-shelf	chr8:33342171-33343141
cg17668246	-0.0345629863316014	0.549822293570398	-7.17591455081895	0.000629353665996786	0.30883688050539	0.224357290052039	0.567103786736199	0.532540800404597	-0.034563	15	76078653	F	II		IGR	opensea	IGR-opensea		rs115619110;rs539932063;rs200768357;rs561404583	0;4;12;31
cg14975238	0.031752807233995	0.906925085008339	7.17525394820174	0.000629636871397136	0.30883688050539	0.223870116036634	0.891048681391342	0.922801488625337	0.0317528	7	97841591	R	II	BHLHA15	1stExon	shore	1stExon-shore	chr7:97841636-97842005	rs569513837;rs540050819	10;2
cg25447806	-0.0565095210868589	0.392558557373514	-7.17443260434164	0.000629989196088548	0.30883688050539	0.223264340874004	0.420813317916944	0.364303796830085	-0.0565095	3	156838096	R	II		IGR	island	IGR-island	chr3:156837983-156838351	rs561322656;rs576390439	41;8
cg06293449	-0.0570246127391812	0.742069718426421	-7.17423335090769	0.000630074702908275	0.30883688050539	0.223117373269191	0.770582024796011	0.71355741205683	-0.0570246	5	134915063	R	II	CXCL14	TSS200	shore	TSS200-shore	chr5:134914178-134914981	rs190689256;rs536867153	50;23
cg03301460	-0.0644747412216514	0.538738380428351	-7.17259827969343	0.000630776884732389	0.30883688050539	0.221911212398055	0.570975751039177	0.506501009817525	-0.0644747	20	45618719	R	II	EYA2	Body	opensea	Body-opensea		rs545064733;rs563169841;rs202031659;rs112592600;rs199797930;rs113025140	39;29;22;20;9;2
cg05158109	0.0781996094325318	0.611030879265203	7.17138357443837	0.000631299133967603	0.30883688050539	0.221014978338169	0.571931074548937	0.650130683981468	0.0781996	X	40592695	F	II	MED14	Body	shore	Body-shore	chrX:40594515-40595457
cg26239495	-0.0627436381619709	0.893308900421316	-7.17109425770145	0.000631423597234412	0.30883688050539	0.220801493342745	0.924680719502302	0.861937081340331	-0.0627436	11	122791447	R	II	C11orf63	Body	opensea	Body-opensea		rs572753531	1
cg05735955	0.203134595380033	0.75254319117437	7.17061122023113	0.000631631462714728	0.30883688050539	0.220445044804724	0.650975893484353	0.854110488864386	0.203135	19	11087842	R	II	SMARCA4	5'UTR	opensea	5'UTR-opensea		rs145330454;rs11672797;rs574728866	48;45;4
cg17153426	-0.0524070642442331	0.693891494784822	-7.17019748446436	0.000631809569354169	0.30883688050539	0.220139718036457	0.720095026906938	0.667687962662705	-0.0524071	22	24640743	F	II	GGT5	5'UTR	opensea	5'UTR-opensea
cg22371742	-0.0567790590698366	0.510980701181979	-7.16908351722527	0.000632289407071724	0.30883688050539	0.219317554553862	0.539370230716897	0.482591171647061	-0.0567791	12	109716598	F	II	FOXN4	3'UTR	opensea	3'UTR-opensea		rs372976846	29
cg10991548	-0.103606064920425	0.823074504447083	-7.16869886188834	0.000632455195264936	0.30883688050539	0.219033631510861	0.874877536907295	0.771271471986871	-0.103606	17	191258	R	II	RPH3AL	5'UTR	opensea	5'UTR-opensea		rs189484874	43
cg21202204	0.0399338959151153	0.598504951291247	7.16801847670483	0.000632748569113021	0.30883688050539	0.218531387961	0.578538003333689	0.618471899248804	0.0399339	9	136398165	R	I	ADAMTSL2	5'UTR	shore	5'UTR-shore	chr9:136399367-136400274	rs28521969	7
cg09341580	-0.139430401686594	0.264088850020943	-7.16708219563349	0.000633152542911343	0.30883688050539	0.217840174355754	0.33380405086424	0.194373649177646	-0.13943	22	38218159	R	II	GALR3	TSS1500	shelf	TSS1500-shelf	chr22:38220589-38221619	rs368057818;rs181350490	13;10
cg11902539	-0.0354019098519661	0.479492371036112	-7.1663500983152	0.000633468628838846	0.30883688050539	0.217299640558096	0.497193325962095	0.461791416110129	-0.0354019	5	1241183	F	I	SLC6A18	Body	shore	Body-shore	chr5:1242444-1242664	rs537089609;rs558527529;rs576955536;rs139413104	3;13;42;46
cg16092786	-0.0809354230859052	0.345799993224881	-7.16540985274949	0.000633874854873753	0.30883688050539	0.216605346494404	0.386267704767834	0.305332281681929	-0.0809354	11	32455735	R	II	WT1	Body	island	Body-island	chr11:32454874-32457311	rs572688446	19
cg04379261	0.0521043711053276	0.917382186118403	7.16530309375804	0.000633920998588522	0.30883688050539	0.216526508285785	0.891330000565739	0.943434371671067	0.0521044	21	47832160	F	II	PCNT	Body	shore	Body-shore	chr21:47831533-47831931	rs556789749;rs575036580	0;1
cg03687070	-0.0651035685020281	0.364507502675363	-7.16319993036555	0.000634830837687143	0.30883688050539	0.214973159815239	0.397059286926377	0.331955718424349	-0.0651036	2	16210108	R	I		IGR	opensea	IGR-opensea		rs376303174;rs551133980	30;1
cg20121649	-0.127339170075962	0.128842469426778	-7.16288864172403	0.000634965632683988	0.30883688050539	0.214743212345333	0.192512054464759	0.065172884388797	-0.127339	14	38371491	R	II		IGR	opensea	IGR-opensea		rs373319697;rs551895808;rs186833272;rs534409438	49;43;2;1
cg15892341	0.0749806040236628	0.83530603986399	7.16258764406835	0.000635096003345546	0.30883688050539	0.214520857757143	0.797815737852159	0.872796341875821	0.0749806	3	119346422	F	II	PLA1A	Body	opensea	Body-opensea		rs377623718	32
cg27176323	-0.0620527232766419	0.910875409492351	-7.1610494102927	0.000635762746148	0.30883688050539	0.213384387015362	0.941901771130672	0.87984904785403	-0.0620527	4	57889831	F	II	POLR2B	ExonBnd	opensea	ExonBnd-opensea		rs138731674	42
cg19321374	-0.0674504259500223	0.0923847377425264	-7.15919717131917	0.00063656668227261	0.30883688050539	0.212015616885756	0.126109950717538	0.0586595247675152	-0.0674504	2	1084064	R	II	SNTG2	Body	opensea	Body-opensea		rs141392827;rs190839580;rs145645900	33;18;2
cg22633036	-0.0349925851465597	0.94771746920039	-7.15712755891898	0.000637466375500982	0.30883688050539	0.210485814237723	0.965213761773669	0.93022117662711	-0.0349926	10	123355576	R	II	FGFR2	5'UTR	shore	5'UTR-shore	chr10:123356616-123358285	rs533458322	36
cg14536881	0.079709655947639	0.789134778280698	7.1561089532915	0.000637909726542809	0.30883688050539	0.209732733808194	0.749279950306878	0.828989606254517	0.0797097	9	36740105	R	II		IGR	shore	IGR-shore	chr9:36739534-36739782	rs539638274	5
cg15680660	-0.0346154165090876	0.914545490685666	-7.15560647347603	0.000638128565403309	0.30883688050539	0.209361200545408	0.93185319894021	0.897237782431123	-0.0346154	3	38390952	F	II	XYLB	Body	shelf	Body-shelf	chr3:38388122-38388769	rs182380907;rs78338948;rs550603004;rs76075611	36;37;38;51
cg00667647	-0.0645101232274904	0.866305014607557	-7.15551449995433	0.000638168631024779	0.30883688050539	0.209293192700805	0.898560076221302	0.834049952993812	-0.0645101	1	119542475	F	II		IGR	shore	IGR-shore	chr1:119543056-119543454	rs113478084;rs373309039	13;45
cg12567600	0.0448146338705864	0.908545190406337	7.15346046147481	0.000639064182296357	0.30883688050539	0.207774161979591	0.886137873471044	0.93095250734163	0.0448146	3	187774531	R	II		IGR	opensea	IGR-opensea		rs557600990;rs577142780;rs544585948	29;28;2
cg08681726	-0.116942688694635	0.898684269316692	-7.15307412205502	0.000639232788981943	0.30883688050539	0.207488404722808	0.957155613664009	0.840212924969375	-0.116943	6	170866204	F	II	TBP	Body	shelf	Body-shelf	chr6:170862124-170862480	rs375256062;rs186508667	19;45
cg24553170	-0.0860036848774618	0.165218208115106	-7.15266002033834	0.000639413569599037	0.30883688050539	0.207182096734247	0.208220050553837	0.122216365676375	-0.0860037	1	49243472	F	II	AGBL4	Body	shore	Body-shore	chr1:49242371-49242810	rs150179440;rs550353004;rs568863814	17;42;46
cg12367621	0.0549224800502672	0.0425763041775714	7.15147177609131	0.000639932643238455	0.30883688050539	0.206303067836956	0.0151150641524378	0.0700375442027051	0.0549225	10	99393458	F	I	MORN4	TSS200	shore	TSS200-shore	chr10:99392786-99393375
cg08451797	-0.0567771746319342	0.905287957285587	-7.15134368657923	0.000639988627446076	0.30883688050539	0.206208302631709	0.933676544601554	0.87689936996962	-0.0567772	3	196163167	F	II		IGR	shelf	IGR-shelf	chr3:196158603-196159603	rs182215109	26
cg10888461	0.0344829985825132	0.947855504624826	7.1503912999514	0.000640405068007927	0.30883688050539	0.205503642436723	0.930614005333569	0.965097003916082	0.034483	4	113300821	R	II	ALPK1	Body	shore	Body-shore	chr4:113300552-113300769	rs568828908;rs533060027	20;2
cg05916509	-0.0538532486731401	0.0656647161970211	-7.1472418964257	0.000641784438884793	0.30883688050539	0.203172800144122	0.0925913405335912	0.0387380918604511	-0.0538532	13	21140743	R	II	IFT88	TSS1500	shore	TSS1500-shore	chr13:21140951-21141719	rs557834489;rs117221604	44;8
cg10521603	-0.0348925730084235	0.908788143100315	-7.14696836878034	0.00064190440231358	0.30883688050539	0.202970319092378	0.926234429604527	0.891341856596104	-0.0348926	5	149293098	F	II	PDE6A	Body	opensea	Body-opensea		rs30826;rs374521540;rs556742021	8;26;36
cg08056755	-0.0691782355122909	0.833147463698402	-7.14691165531343	0.000641929278926761	0.30883688050539	0.202928335570299	0.867736581454547	0.798558345942257	-0.0691782	16	1116397	R	I	LOC146336	Body	island	Body-island	chr16:1115827-1116468	rs577582018;rs184789215	27;22
cg20491697	-0.063204716329884	0.873273490475933	-7.14662689791766	0.000642054201073144	0.30883688050539	0.202717532214182	0.904875848640875	0.841671132310991	-0.0632047	21	47420733	F	II	COL6A1	Body	shore	Body-shore	chr21:47421844-47423883	rs137917255;rs7283989;rs7276782	18;28;36
cg10404005	-0.200236685507419	0.672089254997385	-7.14644065463964	0.000642135920802709	0.30883688050539	0.202579653672382	0.772207597751094	0.571970912243676	-0.200237	7	76637473	R	II	DTX2P1-UPK3BP1-PMS2P11	Body	opensea	Body-opensea		rs71554212;rs111412226;rs10278476;rs11983442	46;36;34;1
cg27091860	-0.0674888461799255	0.799994871614153	-7.1438537192089	0.000643272276220726	0.30883688050539	0.200664156360708	0.833739294704116	0.766250448524191	-0.0674888	22	37481694	R	II	TMPRSS6	Body	opensea	Body-opensea		rs77254882;rs535776894	12;11
cg21329975	-0.051895100867358	0.102910782032351	-7.14240229775677	0.000643910869573977	0.30883688050539	0.199589162889026	0.12885833246603	0.0769632315986719	-0.0518951	4	15471214	R	II	CC2D2A	TSS1500	opensea	TSS1500-opensea
cg08331733	0.049696331720997	0.311280083291162	7.14179724615261	0.00064417729824422	0.30883688050539	0.199140971043366	0.286431917430664	0.336128249151661	0.0496963	4	113332969	F	I	ALPK1	Body	island	Body-island	chr4:113332941-113333323
cg12880172	-0.0385982817303873	0.921229922067269	-7.14141465808745	0.000644345833887368	0.30883688050539	0.198857550447698	0.940529062932462	0.901930781202075	-0.0385983	11	14331348	F	II	RRAS2	Body	opensea	Body-opensea		rs574899928;rs376902441;rs558499343;rs577144816	0;9;26;47
cg07830813	0.123319993458266	0.651663484795434	7.14103750136179	0.000644512027516247	0.30883688050539	0.1985781392968	0.590003488066301	0.713323481524567	0.12332	15	45630898	F	II		IGR	opensea	IGR-opensea
cg11678427	-0.0495909498407112	0.484307163816776	-7.13930942548323	0.000645274144479579	0.30883688050539	0.197297740246495	0.509102638737131	0.45951168889642	-0.0495909	1	32811182	R	II		IGR	opensea	IGR-opensea		rs575873626;rs546457433	29;2
cg19688605	-0.0768713623014616	0.812066021468227	-7.13921226495595	0.000645317025610805	0.30883688050539	0.197225741491157	0.850501702618958	0.773630340317496	-0.0768714	15	91561309	R	II	VPS33B	5'UTR	opensea	5'UTR-opensea
cg06514859	0.0537157759208192	0.550876802357728	7.13856244742057	0.000645603903968574	0.30883688050539	0.196744184073945	0.524018914397318	0.577734690318138	0.0537158	1	29077140	F	II	YTHDF2	Body	opensea	Body-opensea		rs112998857;rs182642062	16;17
cg05704607	0.0487658842275212	0.0665698990846603	7.13820645161485	0.000645761130657707	0.30883688050539	0.196480350224668	0.0421869569708997	0.0909528411984209	0.0487659	16	74743459	R	II		IGR	opensea	IGR-opensea		rs138909988;rs549823925;rs184596642	21;13;6
cg24924294	0.133534398100403	0.827263218790377	7.13779986056481	0.000645940757781394	0.30883688050539	0.196179004231059	0.760496019740175	0.894030417840578	0.133534	19	3765308	F	II	MRPL54	Body	shore	Body-shore	chr19:3767171-3767451	rs200913929;rs369537361;rs566862591;rs539299994	1;15;26;30
cg24404008	-0.0399221981233066	0.944508814833944	-7.13732717785341	0.000646149657014985	0.30883688050539	0.195828653794465	0.964469913895597	0.92454771577229	-0.0399222	14	66283309	F	II		IGR	opensea	IGR-opensea		rs148562141;rs184049809	0;43
cg08738303	-0.0410149262775297	0.950595290380901	-7.13700964546041	0.000646290032961305	0.30883688050539	0.195593287780142	0.971102753519665	0.930087827242136	-0.0410149	18	8626407	F	II	RAB12	Body	opensea	Body-opensea		rs192270767;rs539742997;rs151320519	7;13;51
cg15804965	-0.108158509621669	0.173946100285503	-7.13662976287699	0.000646458019867328	0.30883688050539	0.195311692612671	0.228025355096338	0.119866845474669	-0.108159	3	145657269	R	II		IGR	opensea	IGR-opensea
cg00813162	-0.0672925100853565	0.178375851055953	-7.13651484362865	0.000646508848092864	0.30883688050539	0.195226503744017	0.212022106098631	0.144729596013274	-0.0672925	14	69443362	R	I	ACTN1	Body	shore	Body-shore	chr14:69444639-69446826
cg02119341	0.194315285236239	0.682441762419745	7.1349067966609	0.000647220570849345	0.30883688050539	0.19403433300329	0.585284119801625	0.779599405037865	0.194315	1	46642252	R	II	PIK3R3	TSS200	opensea	TSS200-opensea		rs532664260;rs184740109	19;10
cg01893797	-0.0319435078823669	0.0726118227263749	-7.13416884152866	0.000647547497608298	0.30883688050539	0.193487144077927	0.0885835766675583	0.0566400687851914	-0.0319435	X	2984739	F	II	ARSF	TSS200	opensea	TSS200-opensea
cg16018106	0.0492837439651792	0.892407895304395	7.13389722276306	0.000647667878082621	0.30883688050539	0.193285727037469	0.867766023321805	0.917049767286984	0.0492837	17	55681672	R	II	LOC101927539	Body	opensea	Body-opensea		rs530733239;rs145102384;rs571609961;rs117104479	31;21;2;1
cg01868729	-0.10820619063297	0.860271946000076	-7.13369545339155	0.000647757318525984	0.30883688050539	0.193136101637434	0.914375041316561	0.80616885068359	-0.108206	12	83251284	F	II	TMTC2	Body	opensea	Body-opensea		rs145474443;rs138847027	23;30
cg10519368	-0.0718944653356851	0.387963713734765	-7.13337656483845	0.000647898705138526	0.30883688050539	0.192899616408182	0.423910946402607	0.352016481066922	-0.0718945	5	140235586	F	II	PCDHA6	Body	shore	Body-shore	chr5:140235737-140236033	rs149114226	41
cg00345375	0.0388127483893518	0.914261651392655	7.13258762004911	0.000648248657462854	0.30883688050539	0.192314498171731	0.894855277197979	0.933668025587331	0.0388127	10	104220510	F	II	TMEM180	TSS1500	shore	TSS1500-shore	chr10:104220983-104221287	rs563352916;rs184843592	21;34
cg15661311	0.115756659796086	0.789514559598201	7.13094348022458	0.000648978660648802	0.30883688050539	0.191094930496899	0.731636229700158	0.847392889496244	0.115757	11	504551	F	I	RNH1	5'UTR	island	5'UTR-island	chr11:504189-504659	rs35756450;rs569074798	28;33
cg25150878	-0.0953972776727576	0.442222001029075	-7.13002544576874	0.000649386689822285	0.30883688050539	0.190413847567874	0.489920639865454	0.394523362192696	-0.0953973	3	13520921	F	I	HDAC11	TSS1500	island	TSS1500-island	chr3:13520912-13521319	rs539202532;rs552468331;rs569451432	12;13;25
cg04032226	-0.0679454169192233	0.851529816873673	-7.12993665442224	0.000649426169922012	0.30883688050539	0.190347969526313	0.885502525333285	0.817557108414061	-0.0679454	17	42082392	F	II	PYY	TSS1500	island	TSS1500-island	chr17:42082027-42084972	rs185863881	13
cg05443740	-0.0343517611695647	0.344060030412839	-7.1296719634366	0.000649543878557531	0.30883688050539	0.190151579522155	0.361235910997621	0.326884149828056	-0.0343518	2	95963057	F	II	KCNIP3	TSS200	opensea	TSS200-opensea		rs543667595;rs563977350;rs529562365;rs547744585;rs561389968;rs527384984	1;21;35;41;43;44
cg08455731	0.0544659154543582	0.932197749052864	7.1295005066276	0.000649620139099326	0.30883688050539	0.190024361822473	0.904964791325685	0.959430706780043	0.0544659	11	1508011	R	II	MOB2	TSS200	opensea	TSS200-opensea		rs12798762;rs560703765	37;2
cg17753775	-0.0484154014104545	0.930587232976871	-7.12831767178129	0.000650146526159409	0.30883688050539	0.189146641899983	0.954794933682098	0.906379532271644	-0.0484154	2	69317682	R	II	ANTXR1	Body	opensea	Body-opensea		rs186170726	1
cg11196848	-0.129592165712085	0.492952400303778	-7.12766685584894	0.000650436366425983	0.30883688050539	0.188663646620028	0.55774848315982	0.428156317447735	-0.129592	8	16859833	R	II	FGF20	TSS200	shore	TSS200-shore	chr8:16859044-16859452	rs371189343;rs540311594;rs553932286	22;12;6
cg10243100	0.114238394659128	0.812682174138543	7.12734404523428	0.000650580185996605	0.30883688050539	0.18842406108813	0.755562976808979	0.869801371468107	0.114238	1	201354984	F	II	LAD1	Body	opensea	Body-opensea		rs369246175;rs576231378;rs145150672;rs558765514	0;9;13;30
cg04824767	-0.0414284965911267	0.908114784437736	-7.12617959505381	0.000651099285081296	0.308874461931377	0.187559737080666	0.9288290327333	0.887400536142173	-0.0414285	11	61659669	F	II	FADS3	TSS1500	shore	TSS1500-shore	chr11:61658569-61659592	rs560902633	25
cg08417991	-0.104033661822469	0.586773000618322	-7.12498972062071	0.000651630219361068	0.30891760330353	0.186676403621532	0.638789831529557	0.534756169707088	-0.104034	15	60440872	F	II		IGR	opensea	IGR-opensea		rs186206770;rs116838400;rs16942181;rs530004036;rs145459632;rs11630199	1;6;22;27;39;41
cg08747692	-0.0763051052008119	0.300604412395859	-7.12328955438566	0.00065238973156277	0.309068975014369	0.185413999880864	0.338756964996265	0.262451859795453	-0.0763051	3	40229523	R	II	MYRIP	Body	opensea	Body-opensea		rs72856975;rs573201430	27;11
cg03299636	0.0522513114595017	0.791681441993589	7.12106357144173	0.000653385709373463	0.309135267804401	0.183760736892769	0.765555786263838	0.817807097723339	0.0522513	13	111977473	F	II	C13orf16	Body	shore	Body-shore	chr13:111978588-111979099	rs9588398;rs530476910;rs143329567	21;36;37
cg14738290	-0.043214304120618	0.260996212008464	-7.11993755872076	0.000653890202836809	0.309135267804401	0.182924248186544	0.282603364068773	0.239389059948155	-0.0432143	6	29690998	R	II	HLA-F	TSS200	shore	TSS200-shore	chr6:29691106-29692093	rs567107441	48
cg20680265	-0.146784775513152	0.242004860019981	-7.11929633114382	0.000654177699370951	0.309135267804401	0.182447839195937	0.315397247776557	0.168612472263405	-0.146785	7	70194602	F	II	AUTS2	Body	opensea	Body-opensea		rs191811049	51
cg15783448	-0.0825426316491136	0.227727767903934	-7.11904399096489	0.000654290877540023	0.309135267804401	0.182260348406438	0.26899908372849	0.186456452079377	-0.0825426	6	27098478	F	II		IGR	shore	IGR-shore	chr6:27100174-27101124	rs574394672	14
cg03440850	-0.0457516586212329	0.889628909742221	-7.11790778076132	0.000654800768298002	0.309147165352343	0.181416057193205	0.912504739052837	0.866753080431604	-0.0457517	11	46407440	F	II	CHRM4	1stExon	island	1stExon-island	chr11:46406904-46407441	rs573081535;rs201488711	1;50
cg17150663	0.0409515923696279	0.908892153172334	7.11702622559252	0.000655196699659714	0.309147165352343	0.180760906378728	0.88841635698752	0.929367949357148	0.0409516	7	128551672	F	II	KCP	TSS1500	shore	TSS1500-shore	chr7:128550409-128550903	rs568295485;rs561258756	24;32
cg08530824	-0.0943547003342617	0.621963789088543	-7.11424187028327	0.000656449075565035	0.309511204861322	0.178691135833973	0.669141139255673	0.574786438921412	-0.0943547	3	32506415	R	II		IGR	shelf	IGR-shelf	chr3:32509265-32509525	rs574025690;rs114658739;rs553637393	45;23;20
cg01650726	-0.129900351796612	0.528356798397071	-7.11250199108013	0.000657233080068878	0.309511204861322	0.177397395335627	0.593306974295377	0.463406622498764	-0.1299	7	45927893	R	II	IGFBP1	TSS200	shore	TSS200-shore	chr7:45928002-45928585
cg27236331	-0.0453202785909818	0.806007942968943	-7.11237410466357	0.000657290750051604	0.309511204861322	0.177302289670887	0.828668082264434	0.783347803673452	-0.0453203	15	69222964	F	I	SPESP1	5'UTR	island	5'UTR-island	chr15:69222589-69223380	rs144744841;rs564480159;rs200301569;rs150328243	1;21;23;43
cg23262312	0.0690330855337459	0.465082157215333	7.10844452383218	0.000659065675465532	0.309984960199401	0.174379178834677	0.43056561444846	0.499598699982206	0.0690331	13	113748358	F	II	MCF2L	Body	shelf	Body-shelf	chr13:113750486-113751565	rs558483796;rs11839131	1;21
cg02699898	-0.0409679238229873	0.944714624558015	-7.1074479015123	0.000659516725205088	0.309984960199401	0.173637575239963	0.965198586469508	0.924230662646521	-0.0409679	13	113424938	F	I	ATP11A	Body	island	Body-island	chr13:113424898-113425105	rs559016622;rs2094809;rs544971081;rs563100592;rs530534440;rs549363599	0;11;12;23;26;37
cg05537653	-0.0513029417767716	0.958382024767492	-7.10721678028828	0.00065962137733003	0.309984960199401	0.173465579979224	0.984033495655878	0.932730553879106	-0.0513029	11	47612070	F	I	C1QTNF4	Body	island	Body-island	chr11:47611138-47612438
cg11036041	-0.234362498012047	0.752026821164669	-7.10539378913258	0.000660447513395323	0.310034763781268	0.172108765397895	0.869208070170692	0.634845572158645	-0.234362	4	41365307	F	II	LIMCH1	Body	shore	Body-shore	chr4:41362252-41363639	rs148270339;rs78448075;rs555729154	4;44;45
cg17298704	-0.0430994710427616	0.230437254443585	-7.10503439723714	0.000660610524225714	0.310034763781268	0.171841238649076	0.251986989964966	0.208887518922204	-0.0430995	3	137717607	R	II	CLDN18	TSS200	opensea	TSS200-opensea		rs548962569	10
cg05499376	-0.0551448990238753	0.502301863210899	-7.10383258309538	0.0006611559783596	0.310083478812533	0.170946530673465	0.529874312722836	0.474729413698961	-0.0551449	5	177730633	R	I	COL23A1	Body	shore	Body-shore	chr5:177729223-177729466	rs534174130;rs78768281	26;9
cg06358433	-0.13139901035009	0.0763573694551823	-7.10137227862385	0.00066227425610213	0.310087481050312	0.169114475392002	0.142056874630227	0.0106578642801372	-0.131399	11	85955809	R	II	EED	TSS200	island	TSS200-island	chr11:85955808-85956517	rs78398143	36
cg25484990	0.273310632362892	0.388156167836762	7.10093612888905	0.000662472729596059	0.310087481050312	0.168789635804828	0.251500851655316	0.524811484018209	0.273311	20	22566192	R	II	FOXA2	TSS1500	shore	TSS1500-shore	chr20:22566821-22567055	rs568698697;rs537681032	23;17
cg24849475	-0.079242180789789	0.300690468189377	-7.10089930266188	0.000662489490860891	0.310087481050312	0.168762207168242	0.340311558584272	0.261069377794483	-0.0792422	8	47109311	R	II		IGR	opensea	IGR-opensea		rs569172885;rs538185218;rs76810603;rs577913002;rs540293539;rs553598499;rs149025042	34;20;16;15;9;2;1
cg10661313	0.100447657601871	0.777558055593955	7.09950077984846	0.000663126389039333	0.31017880428978	0.167720470405825	0.727334226793019	0.82778188439489	0.100448	12	48371427	F	II	COL2A1	ExonBnd	opensea	ExonBnd-opensea		rs532142721	34
cg14983225	0.0587877067102399	0.418662640764252	7.09800617193816	0.000663807838174964	0.310290830859714	0.166606947262423	0.389268787409132	0.448056494119372	0.0587877	2	163879745	R	I		IGR	opensea	IGR-opensea		rs144197652;rs539031116;rs189649113;rs554791195;rs140733291	42;22;9;4;1
cg18249355	0.0490947876771434	0.933594830889528	7.09587735145559	0.000664779866062077	0.31039332061582	0.165020536513388	0.909047437050956	0.958142224728099	0.0490948	6	161647625	R	II	AGPAT4	Body	opensea	Body-opensea		rs114791639;rs570734228	6;1
cg16495212	-0.0381848432214995	0.933579209487251	-7.09302208724457	0.00066608621025246	0.31039332061582	0.162892069885997	0.952671631098001	0.914486787876501	-0.0381848	15	83317306	F	II	CPEB1	TSS1500	island	TSS1500-island	chr15:83315116-83317541
cg15384640	-0.050341738092139	0.946195586145627	-7.09243010979597	0.000666357428777477	0.31039332061582	0.162450677062094	0.971366455191696	0.921024717099557	-0.0503417	17	6557720	F	II		IGR	shore	IGR-shore	chr17:6558221-6558441
cg06718276	-0.0614380494615965	0.725954103350347	-7.09165881024057	0.000666710999065434	0.31039332061582	0.161875525154797	0.756673128081145	0.695235078619549	-0.061438	12	54134485	F	II		IGR	shelf	IGR-shelf	chr12:54132148-54132353	rs200201287	27
cg15524170	0.0424273105656869	0.816555370912464	7.09136304168041	0.000666846640185277	0.31039332061582	0.161654957252475	0.795341715629621	0.837769026195308	0.0424273	11	44616293	R	II	CD82	ExonBnd	opensea	ExonBnd-opensea		rs202090673	6
cg13254553	-0.123706096340823	0.856497346677285	-7.08943763568225	0.000667730432788574	0.31039332061582	0.160218883349484	0.918350394847697	0.794644298506874	-0.123706	6	29457282	R	II		IGR	opensea	IGR-opensea		rs145077376	1
cg02020772	0.0729524338138038	0.0709537163303084	7.08668796556292	0.000668994956090708	0.31039332061582	0.158167389945951	0.0344774994234065	0.10742993323721	0.0729524	5	138973576	R	II	UBE2D2	5'UTR	opensea	5'UTR-opensea		rs549260400	1
cg19806292	0.0352552019333671	0.0692318420954463	7.08636992943215	0.000669141396042621	0.31039332061582	0.157930058862961	0.0516042411287628	0.0868594430621298	0.0352552	16	86290831	R	II	LINC01081	Body	opensea	Body-opensea		rs546129259;rs1704486;rs548270281;rs567769972;rs138850662;rs1693977	50;46;36;25;22;17
cg06018029	-0.0532861432375423	0.676563963044909	-7.08632417600564	0.000669162466328284	0.31039332061582	0.157895915028262	0.70320703466368	0.649920891426138	-0.0532861	17	65468862	F	II	PITPNC1	Body	opensea	Body-opensea		rs536770339;rs199922597	18;19
cg14848580	-0.0832452646758333	0.579907864712211	-7.08470499916959	0.000669908627409309	0.31039332061582	0.156687458419793	0.621530497050127	0.538285232374294	-0.0832453	14	73967402	R	II	HEATR4	Body	opensea	Body-opensea		rs151153984;rs141137854	45;2
cg09918008	0.123875379178255	0.745087473189153	7.08376808169856	0.000670340829804518	0.31039332061582	0.155988080405438	0.683149783600026	0.807025162778281	0.123875	12	65140271	R	II	GNS	Body	opensea	Body-opensea		rs531909332	32
cg15647005	-0.0460435749136547	0.844666341027296	-7.08318405301903	0.000670610408974112	0.31039332061582	0.155552078122336	0.867688128484123	0.821644553570469	-0.0460436	12	3579236	F	II		IGR	opensea	IGR-opensea		rs11062664;rs149095014	26;47
cg27579691	-0.0380011061405942	0.804633179260387	-7.08203981798893	0.00067113893949669	0.31039332061582	0.15469775969688	0.823633732330685	0.78563262619009	-0.0380011	X	67937545	R	II	STARD8	Body	opensea	Body-opensea		rs141485067	45
cg26899925	-0.516636825019266	0.410878301531119	-7.08191096459159	0.00067119848838517	0.31039332061582	0.154601545934336	0.669196714040752	0.152559889021486	-0.516637	18	53254725	F	II	TCF4	5'UTR	shelf	5'UTR-shelf	chr18:53257018-53257309	rs72932757;rs565985447	16;40
cg12635783	0.0527760903496648	0.908760230420407	7.08142714394061	0.000671422138693007	0.31039332061582	0.154240266339698	0.882372185245574	0.935148275595239	0.0527761	1	113750056	F	II		IGR	opensea	IGR-opensea		rs139133427;rs565567778	0;36
cg14032749	-0.0381196561008725	0.927818201014003	-7.07975848969071	0.000672194158651893	0.31039332061582	0.15299406675869	0.94687802906444	0.908758372963567	-0.0381197	12	109212452	F	II	SSH1	Body	opensea	Body-opensea		rs535432836	1
cg04690110	0.051290122216548	0.108742587057476	7.07844949016087	0.000672800508537191	0.31039332061582	0.152016274046626	0.0830975259492018	0.13438764816575	0.0512901	6	26556829	F	II		IGR	opensea	IGR-opensea		rs149649999;rs186758617;rs80287740;rs143390864;rs554544919;rs558145254;rs576683130;rs148360902	6;9;14;16;24;28;33;48
cg05763569	0.0665630396083274	0.748042633583699	7.07820440084913	0.000672914109092616	0.31039332061582	0.151833178998948	0.714761113779535	0.781324153387863	0.066563	10	14131833	R	II	FRMD4A	Body	opensea	Body-opensea		rs183487841	23
cg14007733	0.0857365295702449	0.783535269183126	7.07766354291417	0.000673164879917293	0.31039332061582	0.151429107564216	0.740667004398003	0.826403533968249	0.0857365	1	100157117	R	II	MIR548D1	Body	opensea	Body-opensea		rs541849428	43
cg01543893	-0.051989277685404	0.338543807560592	-7.07724386421487	0.000673359540960164	0.31039332061582	0.151115548299797	0.364538446403294	0.31254916871789	-0.0519893	12	26446611	R	II		IGR	opensea	IGR-opensea		rs532539039	2
cg05444565	0.072480135468118	0.416160596755285	7.07615488293413	0.000673864954569232	0.31039332061582	0.150301843765623	0.379920529021226	0.452400664489344	0.0724801	19	10082107	R	II	COL5A3	Body	opensea	Body-opensea		rs538032116	26
cg07140284	-0.0420935028806376	0.431296600121822	-7.0753378581128	0.000674244440615901	0.31039332061582	0.149691272063911	0.452343351562141	0.410249848681503	-0.0420935	21	45939800	R	II	TSPEAR	Body	opensea	Body-opensea		rs587648121;rs182775177	22;1
cg13989664	-0.152637200797815	0.113534969793173	-7.07461498497254	0.000674580404473938	0.31039332061582	0.149151005578294	0.189853570192081	0.0372163693942655	-0.152637	12	126374295	F	II		IGR	opensea	IGR-opensea		rs186779734;rs536359824;rs114321743;rs143053516;rs534963545	0;1;18;19;46
cg11888727	0.0615561221428617	0.907927637981611	7.07319174234846	0.000675242446628595	0.31039332061582	0.148087139578979	0.87714957691018	0.938705699053042	0.0615561	2	109906774	R	II	SH3RF3	Body	opensea	Body-opensea		rs9941575;rs192836992	11;1
cg08016059	-0.166389187077447	0.784490221175028	-7.07246886406264	0.000675578995483675	0.31039332061582	0.147546714845743	0.867684814713751	0.701295627636304	-0.166389	16	31198233	R	II	FUS	Body	opensea	Body-opensea
cg17984397	-0.0777292975488045	0.313607599761352	-7.07139132107292	0.000676081029606568	0.31039332061582	0.146741045756285	0.352472248535754	0.274742950986949	-0.0777293	6	149539170	F	II	TAB2	1stExon	opensea	1stExon-opensea		rs140773046	11
cg06984463	0.0589837602518033	0.540877551170701	7.0710324768846	0.000676248314379923	0.31039332061582	0.146472715561189	0.5113856710448	0.570369431296603	0.0589838	6	137570008	F	II		IGR	opensea	IGR-opensea		rs541669175;rs561971411;rs572248631	21;23;38
cg00030420	-0.0450558514081614	0.96550380076681	-7.06916340911715	0.000677120414418812	0.31039332061582	0.145074889595786	0.988031726470891	0.94297587506273	-0.0450559	5	140683772	F	II	SLC25A2	TSS200	island	TSS200-island	chr5:140683195-140683773
cg09647511	-0.0547675143470381	0.928404858380715	-7.06835522319895	0.000677497918876513	0.31039332061582	0.144470361129049	0.955788615554234	0.901021101207196	-0.0547675	2	230743694	R	II	TRIP12	Body	opensea	Body-opensea		rs559731262;rs831373	47;9
cg25105276	0.0921537308553778	0.695151320052195	7.06824885019286	0.000677547624171743	0.31039332061582	0.144390788563864	0.649074454624506	0.741228185479884	0.0921537	8	128509516	F	II		IGR	opensea	IGR-opensea		rs112683632;rs145380621;rs558620842;rs113334417;rs141226605	1;2;3;14;47
cg16445727	-0.047100730202644	0.79427679228637	-7.06785424780818	0.000677732048756939	0.31039332061582	0.144095595519358	0.817827157387692	0.770726427185048	-0.0471007	2	109842911	R	II	SH3RF3	Body	opensea	Body-opensea		rs541192934;rs560941949;rs529986426	25;24;22
cg00024443	0.0902537636080454	0.626026723247918	7.06641501489024	0.000678405198893592	0.310499072048497	0.143018806702321	0.580899841443895	0.671153605051941	0.0902538	16	21569473	R	II		IGR	opensea	IGR-opensea
cg06876878	0.0492392326914896	0.324575257550994	7.06152409745174	0.000680698611897653	0.311298755118442	0.139358032927063	0.299955641205249	0.349194873896739	0.0492392	14	80741727	F	II	DIO2-AS1	Body	opensea	Body-opensea		rs544320058	0
cg08441133	-0.0569563297841535	0.841203455314488	-7.06049483749015	0.000681182400822658	0.311298755118442	0.138587344398647	0.869681620206565	0.812725290422412	-0.0569563	1	201982957	F	II	ELF3	ExonBnd	opensea	ExonBnd-opensea		rs138585317;rs549132954	1;6
cg05526102	0.0642165961009478	0.751136069535445	7.05924606663439	0.000681769908542764	0.311298755118442	0.137652148746821	0.719027771484972	0.783244367585919	0.0642166	9	138172840	F	II		IGR	opensea	IGR-opensea		rs536860013;rs555257371	0;49
cg14024112	-0.0622909986817842	0.91201107040047	-7.05863028172194	0.000682059834611063	0.311298755118442	0.137190934497419	0.943156569741363	0.880865571059578	-0.062291	7	151065785	R	II	NUB1	Body	opensea	Body-opensea		rs540807053;rs200735252;rs376804754	13;9;2
cg26296752	-0.247792507176524	0.192050505221071	-7.05737175549296	0.000682652827755559	0.311298755118442	0.13624819831036	0.315946758809333	0.068154251632809	-0.247793	15	48338885	F	II		IGR	opensea	IGR-opensea		rs534967878	15
cg09225537	-0.244192182487735	0.168522271525069	-7.05480142192918	0.000683865796146176	0.311298755118442	0.134322322876942	0.290618362768936	0.0464261802812009	-0.244192	15	41952491	R	II	MGA	TSS200	shore	TSS200-shore	chr15:41952535-41953222
cg14033545	-0.0392362082471215	0.93443678351273	-7.05472478360844	0.000683902001342362	0.311298755118442	0.13426488990555	0.954054887636291	0.914818679389169	-0.0392362	5	64417891	R	II		IGR	opensea	IGR-opensea
cg22061831	-0.0649255113748114	0.885268681636939	-7.05440307517411	0.000684054006162853	0.311298755118442	0.134023794307317	0.917731437324345	0.852805925949534	-0.0649255	2	131721692	R	I	ARHGEF4	Body	island	Body-island	chr2:131720819-131721867
cg04186980	-0.122605909714623	0.876952020896794	-7.0537436230009	0.000684365716075488	0.311298755118442	0.133529553575052	0.938254975754106	0.815649066039482	-0.122606	5	79953697	F	II	MSH3	Body	shelf	Body-shelf	chr5:79950003-79950873	rs575217375	11
cg14286048	-0.0786036780937021	0.352464944137253	-7.05327724434159	0.000684586264418078	0.311298755118442	0.133179989748984	0.391766783184104	0.313163105090402	-0.0786037	20	46354342	F	II	SULF2	Body	opensea	Body-opensea		rs545543965;rs563754063;rs181142134	0;8;43
cg14053318	-0.0463971536748096	0.943535574644562	-7.04988381343317	0.000686193511347758	0.311668896359391	0.130635864141412	0.966734151481967	0.920336997807158	-0.0463972	22	19967559	R	I	ARVCF	Body	island	Body-island	chr22:19967279-19967808	rs144850362;rs373708545;rs1058399	36;33;18
cg09352282	0.299949071924564	0.723898156302843	7.04867138745402	0.000686768829805388	0.311668896359391	0.129726604124916	0.573923620340561	0.873872692265125	0.299949	2	230941101	F	II		IGR	opensea	IGR-opensea		rs564178416;rs33981724;rs72986555	11;23;44
cg11312462	-0.0616842910758043	0.825778510223391	-7.04836183991403	0.000686915806335865	0.311668896359391	0.129494435100143	0.856620655761293	0.794936364685489	-0.0616843	17	10213042	R	I	MYH13	Body	opensea	Body-opensea		rs200756285;rs532024762;rs199949513	46;36;26
cg22010900	-0.0553819946952087	0.208909779786666	-7.04574623999269	0.000688159193496254	0.311668896359391	0.127532281844842	0.23660077713427	0.181218782439061	-0.055382	X	119379337	F	II	CXorf42	TSS1500	shore	TSS1500-shore	chrX:119378646-119379039
cg05310249	0.331925977411809	0.673960093319703	7.04509311550515	0.000688470082809895	0.311668896359391	0.127042218505835	0.507997104613799	0.839923082025607	0.331926	8	23560590	F	II	NKX2-6	Body	island	Body-island	chr8:23559838-23560591	rs557722998	1
cg05074517	-0.0722552556289981	0.825332108141128	-7.04406583431913	0.000688959404801559	0.311668896359391	0.126271325262792	0.861459735955627	0.789204480326629	-0.0722553	9	133901760	F	II	LAMC3	Body	island	Body-island	chr9:133901745-133901956	rs147423784;rs199529795;rs140728983;rs376296082;rs556275584	0;6;18;44;51
cg04969764	-0.0926861260703238	0.87542610639132	-7.04263368316515	0.000689642257310501	0.311668896359391	0.125196432893349	0.921769169426482	0.829083043356158	-0.0926861	20	60906201	R	II	LAMA5	Body	island	Body-island	chr20:60905897-60906226	rs141656255	47
cg02422847	-0.0312012938786461	0.067458060379361	-7.0425448841431	0.000689684622952102	0.311668896359391	0.125129778566185	0.083058707318684	0.0518574134400379	-0.0312013	7	45026583	R	II	C7orf40	TSS1500	island	TSS1500-island	chr7:45025958-45026626	rs551692349;rs566505818	49;16
cg07300166	-0.0576172032010641	0.147131157235564	-7.04253114087032	0.000689691180082381	0.311668896359391	0.125119462519429	0.175939758836096	0.118322555635032	-0.0576172	11	113778840	F	II	HTR3B	Body	opensea	Body-opensea
cg26151999	0.0569389710169022	0.833653436830071	7.04211131112575	0.000689891522604241	0.311668896359391	0.124804318626009	0.80518395132162	0.862122922338522	0.056939	19	55644082	R	II		IGR	opensea	IGR-opensea
cg12154823	0.0722803543431212	0.766353190579815	7.04116678863682	0.000690342497432228	0.311668896359391	0.124095251246759	0.730213013408254	0.802493367751376	0.0722804	12	3541541	R	II	PRMT8	Body	opensea	Body-opensea		rs113038525	4
cg06943561	-0.0967234220392611	0.244152237974254	-7.04036164227449	0.000690727197897741	0.311668896359391	0.123490745115112	0.292513948993885	0.195790526954624	-0.0967234	19	35085557	R	II	SCGBL	TSS200	opensea	TSS200-opensea		rs113202182;rs570718270;rs529738666	46;28;1
cg07538911	-0.0427082186773178	0.059372666243752	-7.03718953923436	0.0006922452800134	0.311690609183408	0.121108489500045	0.0807267755824109	0.0380185569050931	-0.0427082	X	54556127	R	II	GNL3L	TSS1500	shore	TSS1500-shore	chrX:54556428-54556959
cg13410614	-0.0399181820879919	0.720662996148068	-7.03589505059761	0.000692865909479819	0.311690609183408	0.120136036338779	0.740622087192064	0.700703905104073	-0.0399182	9	136341915	R	II	SLC2A6	Body	shore	Body-shore	chr9:136340048-136340263	rs587688537;rs73550886;rs181831582;rs587704201	48;36;2;1
cg00980106	-0.0512406072599363	0.54493237972145	-7.03431562608811	0.00069362403140032	0.311690609183408	0.11894930454428	0.570552683351418	0.519312076091482	-0.0512406	20	48895688	R	II	LINC01272	3'UTR	opensea	3'UTR-opensea		rs376031617;rs148513121	22;2
cg17138812	-0.0453750442775397	0.354080539561925	-7.03315544279764	0.00069418153698553	0.311690609183408	0.118077418592504	0.376768061700694	0.331393017423155	-0.045375	19	39631087	F	II	PAK4	5'UTR	opensea	5'UTR-opensea		rs558957259;rs139684300	0;48
cg03282386	-0.0943811768500011	0.861013013673866	-7.03283948454819	0.000694333456051484	0.311690609183408	0.117839950348843	0.908203602098867	0.813822425248866	-0.0943812	2	230648128	R	II	TRIP12	Body	opensea	Body-opensea		rs146360326;rs148178629;rs113647013	29;1;0
cg26519263	-0.0761264760744196	0.532794585799759	-7.03235855210769	0.000694564772767114	0.311690609183408	0.117478471406691	0.570857823836969	0.494731347762549	-0.0761265	12	88324173	R	II		IGR	opensea	IGR-opensea		rs544837971;rs556773744	25;15
cg02565944	0.108417651283168	0.822393149971505	7.03123327676864	0.000695106355349427	0.311690609183408	0.116632600143965	0.768184324329921	0.876601975613089	0.108418	14	51310494	R	II		IGR	opensea	IGR-opensea		rs8016526	30
cg20265470	0.094194723510709	0.887379518371904	7.03118447689163	0.000695129853377812	0.311690609183408	0.116595914325241	0.84028215661655	0.934476880127259	0.0941947	1	20503098	F	II	PLA2G2C	TSS1500	opensea	TSS1500-opensea		rs185146298	12
cg25772092	-0.0422250303380328	0.906269533472587	-7.03099226262635	0.000695222417091869	0.311690609183408	0.116451412914227	0.927382048641604	0.885157018303571	-0.042225	22	46408003	R	II		IGR	opensea	IGR-opensea		rs557476545;rs538468952	40;17
cg20613432	0.0319499794348079	0.753436531062029	7.03090280953852	0.000695265499514222	0.311690609183408	0.116384163273237	0.737461541344624	0.769411520779433	0.03195	1	2799579	R	I		IGR	opensea	IGR-opensea		rs189730315;rs553495206;rs538351387;rs181327849;rs575242431	42;32;30;16;1
cg25009697	0.121177557923354	0.351875246934644	7.03008671548494	0.000695658691390352	0.311690609183408	0.115770597553925	0.291286467972967	0.412464025896321	0.121178	22	25239448	F	II	SGSM1	Body	opensea	Body-opensea
cg23843022	-0.0854270229340996	0.0893297193779941	-7.02645658795248	0.00069741083547663	0.311838822073178	0.1130405412269	0.132043230845044	0.0466162079109443	-0.085427	1	208444590	F	II		IGR	opensea	IGR-opensea		rs545511274;rs185895712	2;21
cg21463349	-0.0416305355032328	0.911322097877219	-7.02612929237297	0.000697569064219473	0.311838822073178	0.11279433187106	0.932137365628835	0.890506830125602	-0.0416305	2	119600948	R	I	EN1	Body	island	Body-island	chr2:119599458-119600966	rs554701340;rs573204289	40;9
cg11274816	0.0594589886126227	0.831841576585315	7.02336346340384	0.000698907864897274	0.311838822073178	0.110713296848873	0.802112082279004	0.861571070891627	0.059459	5	176863257	F	II	GRK6	Body	island	Body-island	chr5:176863062-176863266	rs543441456	8
[truncated: 15,179 more rows]

## Sheet: T-47D DMPs
cgs	logFC	AveExpr	t	P.Value	adj.P.Val	B	T47D_2D_ctrl_AVG	T47D_2D_treated_4.5uM_DAC_AVG	deltaBeta	CHR	MAPINFO	Strand	Type	gene	feature	cgi	feat.cgi	UCSC_Islands_Name	SNP_ID	SNP_DISTANCE
[truncated: 35,421 more rows]

[truncated: 2 more sheets: JIMT-1 anticorrelations, T-47D anticorrelations]
